# Supplementary material for: DdCBE-mediated mitochondrial base editing in human 3PN embryos
Source: Cell Discov. 2022 Feb 1;8:8. doi: 10.1038/s41421-021-00358-y (PMC8803914; doi:10.1038/s41421-021-00358-y)
Supplement: Supplementary file 2 — Supplementary table S3 [file 41421_2021_358_MOESM2_ESM.xlsx]

## Sheet: Sheet1
Supplementary Table S3. Whole mtDNA sequencing results of HEK293FT cells.
Base_ID	Dead ND1-rep1	Dead ND1-rep2	Dead ND1-rep3	G3733-rep1	G3733-rep2	G3733-rep3	G8363-rep1	G8363-rep2	G13513-rep1	G13513-rep2	G13513-rep3
chrMT_1_G	0	0	0	0	0	0	0	0	0	0	0
chrMT_4_C	0	0	0	0	0	0.0087	0	0	0	0	0
chrMT_6_C	0	0	0	0	0	0	0	0	0	0	0
chrMT_8_G	0	0	0	0	0	0	0	0	0	0	0
chrMT_9_G	0	0	0	0	0	0	0	0	0	0	0
chrMT_11_C	0	0	0	0	0	0	0	0	0	0	0
chrMT_15_C	0	0	0	0	0	0.0026	0	0.0044	0	0	0
chrMT_17_C	0	0	0	0	0	0	0	0	0	0	0
chrMT_18_C	0	0	0	0	0	0	0	0	0	0	0
chrMT_19_C	0	0.0015	0	0	0	0	0	0	0	0	0
chrMT_26_C	0	0	0	0	0	0	0	0	0	0	0
chrMT_27_C	0	0	0	0	0	0	0	0	0	0	0
chrMT_29_C	0	0	0	0	0	0	0	0	0	0	0
chrMT_31_C	0	0	0	0	0	0	0	0	0	0	0
chrMT_33_C	0	0	0	0.0006	0	0	0	0.0018	0	0	0
chrMT_34_G	0	0	0	0	0	0.0006	0	0	0	0	0
chrMT_35_G	0.0007	0	0	0	0	0	0	0	0	0	0
chrMT_36_G	0	0	0.0005	0	0	0.0006	0	0	0	0	0
chrMT_38_G	0	0	0	0	0	0	0	0	0	0	0
chrMT_39_C	0.0007	0	0	0	0	0	0	0	0	0	0
chrMT_41_C	0	0	0	0	0	0	0	0	0	0	0.0008
chrMT_43_C	0	0	0	0	0	0	0.001	0.0015	0	0	0
chrMT_44_C	0	0	0	0	0	0	0.001	0	0	0	0
chrMT_47_G	0	0	0.0004	0	0	0	0	0.0029	0	0	0
chrMT_48_C	0	0.0008	0	0.0005	0	0	0	0	0	0	0
chrMT_53_G	0	0	0	0	0	0	0	0	0	0	0
chrMT_54_G	0	0	0	0.0005	0	0	0	0	0	0	0
chrMT_61_C	0.0005	0	0	0	0	0	0	0	0	0	0
chrMT_62_G	0	0	0	0	0	0	0	0.0014	0	0	0
chrMT_64_C	0	0	0.001	0.0034	0.0104	0.005	0.0055	0.0119	0.0084	0.0067	0.0038
chrMT_66_G	0.0005	0	0	0.0005	0.0017	0	0	0	0	0	0.0008
chrMT_67_G	0	0	0	0	0	0	0	0	0	0	0
chrMT_68_G	0	0.0007	0	0	0	0	0	0	0	0	0
chrMT_69_G	0	0	0	0	0	0	0	0	0	0	0
chrMT_70_G	0	0	0	0	0	0.0004	0	0	0	0	0
chrMT_71_G	0	0	0	0.0005	0	0.0004	0	0	0	0	0
chrMT_75_G	0.0005	0.0007	0	0.0004	0	0.0015	0	0	0.0008	0.002	0.0014
chrMT_76_C	0	0.0014	0	0	0	0.0004	0	0	0.0008	0.002	0.0007
chrMT_78_C	0.0005	0	0	0	0	0.0007	0.0016	0	0	0	0
chrMT_79_G	0	0	0	0	0	0	0	0	0	0	0
chrMT_80_C	0	0	0	0.0008	0	0	0	0	0	0	0
chrMT_81_G	0.0004	0.0006	0	0	0	0.001	0.0008	0	0	0	0.0013
chrMT_85_G	0	0	0.0003	0	0	0	0	0	0	0.0009	0
chrMT_86_C	0	0	0.0003	0.0004	0	0	0	0	0.0007	0	0
chrMT_90_G	0	0	0.0006	0	0	0	0	0	0	0	0
chrMT_91_C	0	0	0.0006	0	0	0	0.0007	0	0	0.0018	0
chrMT_92_G	0	0	0	0	0	0	0	0	0	0	0
chrMT_94_G	0	0	0.0009	0.0032	0.0014	0.0014	0.0022	0.0022	0	0.0027	0.0026
chrMT_96_C	0	0	0	0.0004	0	0	0	0	0	0	0
chrMT_97_G	0	0	0	0	0	0.0003	0.0007	0	0	0.0009	0
chrMT_98_C	0	0	0.0003	0	0	0	0	0	0	0	0
chrMT_100_G	0	0	0	0	0	0	0	0	0	0	0
chrMT_101_G	0	0	0.0003	0	0	0.0003	0	0	0	0	0
chrMT_103_G	0.0008	0.0006	0	0.0011	0	0.0013	0	0	0	0	0
chrMT_104_C	0	0	0	0.0004	0	0.0003	0	0	0.0006	0.0009	0.0006
chrMT_105_C	0	0.0006	0	0.0004	0	0.0003	0.0007	0	0	0	0
chrMT_106_G	0	0.0006	0	0.0007	0	0	0	0	0.0032	0	0
chrMT_107_G	0	0	0	0.0011	0	0.0007	0	0.0021	0.0013	0.0009	0
chrMT_109_G	0.0004	0.0006	0.0003	0	0	0.0003	0	0	0	0	0
chrMT_110_C	0.0004	0	0	0	0.0013	0	0.0007	0	0	0.0009	0
chrMT_112_C	0	0	0	0.0006	0	0	0	0	0	0	0
chrMT_113_C	0	0	0.0003	0	0	0	0	0	0	0	0.0005
chrMT_114_C	0.0004	0.0011	0.0003	0	0	0	0	0	0	0	0
chrMT_118_G	0.0004	0	0	0	0	0.0003	0	0	0	0	0
chrMT_120_C	0	0	0	0.0012	0	0.0006	0.0006	0.0017	0.0011	0.0007	0.0005
chrMT_121_G	0.0015	0	0	0.0013	0	0.0009	0.0006	0	0.0005	0	0.0006
chrMT_122_C	0	0	0	0.0003	0	0	0	0.0009	0	0	0
chrMT_124_G	0	0	0.0003	0	0	0	0	0	0	0.0015	0
chrMT_128_C	0	0	0	0.0022	0	0.0006	0	0	0	0	0
chrMT_130_G	0	0	0.0003	0	0	0	0	0	0	0.0021	0
chrMT_132_C	0	0	0	0.0009	0.001	0.0008	0	0.0008	0	0.0007	0
chrMT_136_G	0	0	0.0003	0	0	0	0	0	0	0	0
chrMT_140_C	0	0.0005	0	0	0	0.0003	0.0011	0	0	0	0.0005
chrMT_141_C	0	0	0	0.0009	0	0	0	0	0	0	0.0006
chrMT_143_G	0	0.0005	0.0013	0.0006	0	0	0	0	0	0	0.0005
chrMT_144_C	0	0.0005	0	0	0	0.0003	0	0.0008	0	0	0
chrMT_145_C	0	0	0	0	0	0	0	0	0	0	0
chrMT_147_C	0	0	0	0.0012	0.0009	0	0.0016	0.0008	0	0.0014	0.0005
chrMT_150_C	0	0	0	0.0017	0.0018	0.0011	0.0073	0.0066	0.0054	0.0041	0.0053
chrMT_151_C	0.0004	0	0.0006	0	0	0	0.001	0	0	0	0
chrMT_162_C	0.0011	0	0	0	0.001	0	0.0022	0.0008	0	0.0014	0
chrMT_163_G	0.0004	0	0.0004	0	0	0	0.0011	0.0017	0	0.0022	0
chrMT_164_C	0	0.0005	0	0	0	0	0	0	0	0	0
chrMT_166_C	0	0	0	0	0	0	0	0	0	0	0
chrMT_167_C	0	0	0	0	0	0.0003	0	0	0	0	0
chrMT_170_C	0	0	0	0	0	0	0	0	0	0.0007	0.0006
chrMT_171_G	0.0004	0	0	0.0003	0	0	0	0	0	0	0
chrMT_174_C	0	0	0	0	0	0	0.0006	0	0	0	0
chrMT_182_C	0.0004	0	0.0011	0.0006	0	0.0003	0	0	0.0005	0	0.0006
chrMT_184_G	0	0	0	0	0	0	0	0	0	0	0
chrMT_185_G	0	0	0	0	0	0.0003	0	0	0	0.0008	0
chrMT_186_C	0.0004	0	0.0004	0.0003	0	0.0003	0	0	0	0	0
chrMT_187_G	0	0	0.0004	0.0003	0	0.0003	0	0	0	0	0
chrMT_190_C	0	0	0	0.0003	0.0011	0	0	0	0	0.0008	0
chrMT_194_C	0	0	0	0	0	0	0	0	0	0	0
chrMT_198_C	0.0004	0	0	0	0	0	0	0	0.0005	0.0008	0
chrMT_203_G	0	0	0	0	0	0	0	0	0	0	0
chrMT_205_G	0	0	0	0	0	0	0	0.001	0	0.0008	0
chrMT_207_G	0	0	0	0	0	0	0	0	0	0	0
chrMT_221_G	0	0	0	0	0	0	0	0	0	0	0
chrMT_222_C	0.0004	0.0006	0	0	0	0	0	0	0	0	0
chrMT_225_G	0.0004	0	0	0	0	0	0	0	0.0017	0	0
chrMT_228_G	0	0	0	0	0	0.0004	0.0006	0.002	0	0	0
chrMT_229_G	0	0	0	0.0004	0.0023	0.0007	0.0045	0.001	0.0012	0	0.0013
chrMT_231_C	0	0	0	0	0	0	0	0	0.0006	0	0
chrMT_242_C	0	0	0	0	0	0.0004	0	0	0.0006	0	0
chrMT_247_G	0	0	0	0	0	0	0	0	0	0	0
chrMT_251_G	0.0004	0	0	0	0	0	0	0	0	0	0
chrMT_253_C	0	0	0	0.0007	0	0	0	0	0	0	0
chrMT_255_G	0.0004	0.0006	0.0009	0.0004	0	0.0011	0	0	0	0.0008	0
chrMT_256_C	0	0	0	0.0004	0	0.0004	0	0	0	0	0.0007
chrMT_258_C	0	0	0	0	0	0	0.0006	0	0	0	0
chrMT_260_G	0	0	0	0	0.0011	0	0	0	0	0	0
chrMT_261_C	0.0004	0	0	0.0004	0	0	0	0	0	0	0
chrMT_262_C	0	0.0007	0	0	0	0.0004	0	0	0	0	0
chrMT_264_C	0	0	0	0.0004	0	0	0	0	0	0.0009	0
chrMT_268_C	0.0009	0	0	0	0	0	0	0	0	0	0
chrMT_269_C	0.0005	0.0007	0.0005	0	0	0	0	0	0	0	0
chrMT_271_C	0	0	0.0005	0	0	0	0	0	0	0	0
chrMT_273_C	0	0	0	0.0004	0	0	0	0	0	0	0
chrMT_275_G	0	0	0	0	0.0013	0.0005	0.0015	0	0	0	0.0017
chrMT_277_C	0	0	0.0011	0	0	0	0	0	0	0	0
chrMT_280_C	0	0	0	0.0005	0.0014	0.0005	0.0033	0.0049	0	0.0011	0
chrMT_285_C	0	0	0	0	0	0	0	0	0	0	0
chrMT_295_C	0	0	0	0	0	0	0	0	0.0008	0	0
chrMT_296_C	0	0	0	0	0	0	0	0	0	0	0
chrMT_298_C	0	0	0	0	0	0	0	0	0	0.0012	0
chrMT_299_C	0	0	0	0	0	0	0	0	0	0	0
chrMT_303_C	0	0	0	0	0	0	0	0	0	0	0
chrMT_304_C	0	0	0	0	0	0	0	0	0	0	0
chrMT_305_C	0	0	0	0	0	0	0	0	0	0	0
chrMT_306_C	0	0	0	0	0	0	0	0	0	0	0
chrMT_307_C	0	0	0	0	0	0	0	0	0	0	0
chrMT_308_C	0	0	0	0	0	0	0	0	0	0	0
chrMT_309_C	0.0066	0	0	0	0	0	0	0	0.0122	0	0
chrMT_311_C	0	0	0	0	0	0	0	0	0	0	0
chrMT_312_C	0	0	0	0	0	0	0	0	0	0	0
chrMT_313_C	0	0	0	0	0	0	0	0	0	0	0
chrMT_314_C	0	0	0	0	0	0	0	0	0	0	0
chrMT_315_C	0	0	0	0	0	0	0	0	0	0	0
chrMT_316_G	0	0	0	0	0	0	0	0	0	0	0
chrMT_317_C	0	0	0	0	0	0	0	0	0	0	0
chrMT_320_C	0	0	0	0.0006	0.0032	0	0.0009	0.0014	0.0009	0.0013	0.001
chrMT_322_G	0	0	0.0006	0	0	0	0	0	0	0	0
chrMT_323_G	0	0	0	0.0006	0	0	0	0	0	0	0
chrMT_324_C	0	0	0	0	0	0.0005	0	0	0	0	0
chrMT_325_C	0	0	0	0	0	0	0	0	0	0.0012	0
chrMT_327_C	0	0	0	0	0	0	0	0	0	0	0
chrMT_329_G	0.0006	0	0.0006	0	0	0	0	0.0013	0.0008	0	0
chrMT_330_C	0	0.0008	0	0.0009	0	0	0	0	0	0	0
chrMT_332_C	0	0.0007	0	0	0	0	0	0	0	0	0
chrMT_338_C	0.0004	0.0007	0.0008	0.0007	0.001	0.0007	0.0006	0	0.0006	0	0
chrMT_340_C	0	0	0.0004	0	0	0	0	0	0	0	0
chrMT_343_C	0	0	0.0004	0	0	0.001	0.0033	0.0038	0.0012	0	0.0007
chrMT_345_C	0.0004	0	0	0	0	0	0.0007	0	0	0	0
chrMT_347_G	0	0	0	0	0	0.0003	0	0.0009	0	0.0009	0.0007
chrMT_348_C	0	0.0007	0	0	0	0	0	0.0009	0.0006	0	0
chrMT_349_C	0	0	0	0	0	0	0	0	0	0	0
chrMT_353_C	0	0	0	0	0	0	0	0	0	0	0
chrMT_354_C	0	0.0007	0	0	0	0	0.0007	0	0	0	0
chrMT_355_C	0.0005	0	0	0.0004	0	0	0.0007	0	0	0	0
chrMT_356_C	0	0.0007	0	0	0	0	0	0	0	0	0
chrMT_362_C	0	0	0	0	0	0	0	0	0	0	0.0007
chrMT_366_G	0	0	0	0	0	0	0	0	0	0	0
chrMT_369_C	0	0	0	0	0	0	0	0	0	0	0
chrMT_370_C	0	0	0.0006	0	0	0	0	0.0008	0	0	0
chrMT_371_C	0	0	0	0	0	0	0	0	0	0	0
chrMT_375_C	0	0	0	0	0	0	0	0	0	0	0
chrMT_377_C	0	0	0	0	0	0	0	0	0	0	0
chrMT_378_C	0	0	0	0	0	0	0	0	0	0	0.0005
chrMT_380_G	0	0	0	0	0	0	0	0	0	0	0.0005
chrMT_381_C	0	0.0005	0	0	0	0	0	0	0	0	0
chrMT_382_C	0	0	0	0	0	0	0	0	0.0005	0	0
chrMT_386_C	0	0	0	0	0	0.0003	0	0	0	0	0
chrMT_387_C	0	0	0.0003	0	0	0	0	0	0	0	0
chrMT_389_G	0	0	0	0.001	0.0008	0	0.0006	0.0007	0	0	0
chrMT_394_C	0	0	0	0.0003	0	0	0	0	0	0.0007	0
chrMT_404_C	0	0	0	0	0	0	0.0006	0	0.0005	0	0
chrMT_409_G	0.0003	0	0	0	0	0	0	0	0	0	0
chrMT_410_G	0	0	0	0	0	0	0	0	0	0	0
chrMT_411_C	0	0	0.0009	0	0	0.0008	0	0.0007	0	0	0.001
chrMT_412_G	0.0003	0	0	0	0	0	0	0	0	0	0
chrMT_413_G	0	0	0	0	0	0.0003	0	0	0	0	0.0005
chrMT_417_G	0	0	0.0003	0.0003	0	0.0003	0.0012	0	0	0.0007	0.0005
chrMT_418_C	0.001	0.001	0.0003	0.0003	0	0	0	0.0007	0	0	0
chrMT_420_C	0.0003	0	0	0	0.0008	0	0	0	0	0	0
chrMT_427_C	0	0	0	0	0	0	0	0.0007	0	0	0.001
chrMT_429_G	0	0	0	0.0003	0	0	0	0	0	0	0
chrMT_431_C	0	0	0.0003	0.0003	0.0009	0	0	0	0.0005	0.0007	0
chrMT_433_C	0.0007	0	0	0.0004	0	0	0.0007	0	0	0	0
chrMT_434_C	0.0007	0	0	0.0004	0.001	0	0	0.0008	0	0	0
chrMT_435_C	0	0.0005	0	0	0	0	0	0	0	0	0
chrMT_436_C	0	0	0	0	0	0.0003	0	0	0	0	0
chrMT_437_C	0	0	0	0	0	0	0	0.0007	0	0.0007	0
chrMT_438_C	0	0	0	0	0	0	0	0	0	0	0
chrMT_441_C	0	0.0005	0	0	0	0	0	0	0	0	0
chrMT_445_C	0	0	0	0.0007	0	0	0	0	0	0	0
chrMT_447_C	0.0004	0	0	0	0	0	0	0	0	0	0.0005
chrMT_456_C	0	0	0	0.0042	0.0068	0.0021	0.0008	0	0	0.0017	0.0006
chrMT_457_C	0	0	0	0.0004	0	0	0	0	0	0.0008	0
chrMT_458_C	0	0	0.0003	0	0	0	0	0	0	0	0
chrMT_459_C	0	0	0	0	0	0	0	0	0	0.0007	0
chrMT_461_C	0	0	0	0.0011	0.002	0.0006	0.0014	0.0007	0.0036	0	0.0053
chrMT_462_C	0	0	0	0	0	0	0	0.0007	0.0005	0	0.0005
chrMT_463_C	0	0	0.0006	0	0	0.0003	0	0	0	0.0007	0
chrMT_465_C	0	0	0	0	0	0	0	0	0	0	0
chrMT_467_C	0	0	0	0.0003	0.0027	0	0.0006	0	0	0	0
chrMT_468_C	0	0	0.0003	0	0.0018	0	0	0	0	0	0
chrMT_469_C	0	0	0	0	0	0	0	0	0	0	0
chrMT_473_C	0	0	0	0	0	0	0	0	0	0	0
chrMT_476_C	0	0	0	0	0	0	0	0	0	0	0
chrMT_481_C	0	0	0	0	0	0	0	0.0007	0	0.0007	0
chrMT_483_C	0	0	0.0004	0.0003	0	0	0	0.0013	0	0.0007	0.0005
chrMT_486_C	0	0	0	0	0.0009	0.0003	0.0045	0.0007	0.0029	0	0.0013
chrMT_491_C	0.0006	0	0	0.0003	0	0.0003	0.0012	0	0.0009	0	0.0004
chrMT_494_C	0	0	0	0	0	0.0003	0	0	0.0005	0	0
chrMT_495_C	0	0	0	0	0	0	0	0	0	0	0
chrMT_496_C	0	0	0	0	0	0	0	0	0	0	0
chrMT_497_C	0	0	0	0	0	0	0	0	0	0	0
chrMT_498_C	0	0	0	0.0003	0	0.0003	0	0	0	0	0
chrMT_499_G	0	0	0	0	0	0	0	0	0	0.0007	0.0004
chrMT_500_C	0	0.0004	0	0.0003	0	0	0.0006	0	0	0	0
chrMT_501_C	0.0003	0	0	0.0003	0	0	0	0	0	0	0
chrMT_502_C	0	0	0.0011	0.0003	0	0	0	0	0	0	0
chrMT_505_C	0	0	0	0.0068	0.0015	0.0068	0.008	0.0096	0.0066	0.0023	0.0059
chrMT_506_C	0	0	0	0	0	0	0	0	0	0	0
chrMT_509_C	0	0	0	0.0009	0.0007	0	0	0	0	0	0
chrMT_510_C	0	0	0	0	0	0	0	0	0	0	0
chrMT_511_C	0	0	0	0	0	0	0	0	0	0.0005	0
chrMT_513_G	0.0025	0.0004	0.0028	0.0032	0.0014	0.0031	0.0034	0.0046	0.0029	0.0023	0.0011
chrMT_514_C	0.0003	0	0	0	0	0	0	0.0005	0	0.0016	0
chrMT_516_C	0.0002	0.0007	0	0	0.0006	0	0	0	0	0	0
chrMT_518_C	0	0	0.0003	0.0003	0	0	0.001	0	0	0.0009	0
chrMT_520_C	0.0002	0	0	0	0	0	0	0	0	0	0
chrMT_522_C	0	0	0	0	0	0	0	0.0005	0	0	0
chrMT_524_C	0	0	0	0	0	0	0	0	0	0	0
chrMT_525_C	0.0003	0	0.0009	0	0	0	0	0	0	0	0
chrMT_526_G	0.0003	0.0004	0.0003	0.0003	0	0	0	0	0	0	0
chrMT_527_C	0	0	0	0.0003	0	0	0	0	0	0	0
chrMT_529_G	0	0.0006	0	0.0003	0	0	0	0	0	0	0
chrMT_530_C	0.0005	0	0	0	0.0011	0	0	0	0	0.0004	0
chrMT_534_C	0.0002	0	0	0	0	0.0002	0	0	0	0	0
chrMT_535_C	0	0	0	0	0	0	0.0004	0	0	0	0
chrMT_536_C	0	0	0	0	0	0	0	0	0	0	0
chrMT_537_C	0	0	0	0	0	0	0	0	0	0	0
chrMT_541_C	0	0	0	0.0002	0	0	0	0	0	0	0.0003
chrMT_542_C	0	0	0	0	0	0	0	0	0	0	0
chrMT_543_C	0	0	0	0	0	0	0	0	0	0	0
chrMT_544_C	0.0002	0	0	0	0	0	0	0	0	0	0
chrMT_545_G	0	0	0	0.0005	0.0006	0.0004	0.0005	0.0024	0.0003	0.0018	0.0009
chrMT_548_C	0.0007	0	0.0005	0	0.0005	0.0002	0	0.0004	0	0	0.0003
chrMT_549_C	0	0	0	0	0	0	0	0	0	0	0
chrMT_552_C	0	0	0	0	0.0005	0	0	0.0004	0	0.0004	0.0003
chrMT_553_C	0	0	0	0	0	0	0	0	0	0	0
chrMT_557_C	0	0	0.0003	0	0	0.0004	0.0004	0	0	0	0
chrMT_558_C	0.0002	0	0	0.0002	0	0.0002	0	0	0.0003	0	0
chrMT_559_C	0	0	0	0	0	0	0	0	0	0	0
chrMT_560_C	0	0	0	0.0002	0	0	0	0	0	0	0
chrMT_564_G	0.0005	0.0011	0.0014	0	0.0012	0	0.001	0.0052	0.0026	0.0019	0.001
chrMT_566_C	0	0.0003	0	0	0	0	0.0004	0.0004	0.0003	0	0
chrMT_568_C	0.0002	0	0	0.0002	0	0.0002	0	0	0.0003	0	0
chrMT_569_C	0	0	0	0	0	0	0	0	0	0.0004	0.0003
chrMT_570_C	0	0	0	0	0	0	0	0	0	0	0
chrMT_571_C	0	0	0	0	0	0	0	0	0	0	0
chrMT_572_C	0	0	0.0002	0	0	0	0	0.0004	0	0	0.0003
chrMT_573_C	0	0	0	0	0	0	0	0	0	0	0.0002
chrMT_575_C	0	0	0	0	0	0	0	0.0004	0.0003	0	0
chrMT_577_G	0	0.0003	0.0002	0	0	0.0002	0	0.0004	0.0009	0	0
chrMT_583_G	0	0	0	0.0002	0	0	0	0	0	0	0
chrMT_586_G	0.0002	0.0003	0	0.0004	0	0	0	0	0.0006	0.0007	0
chrMT_587_C	0	0	0.0002	0	0	0	0	0.0004	0	0	0
chrMT_591_C	0	0	0.0002	0.0002	0	0	0	0	0	0	0.0002
chrMT_592_C	0.0002	0	0	0.0002	0	0	0	0	0	0	0
chrMT_594_C	0	0	0	0.001	0.0013	0.0025	0.0037	0.0023	0.0012	0.0023	0.0021
chrMT_595_C	0	0	0	0	0	0	0	0	0	0	0
chrMT_597_C	0	0	0.0002	0.0018	0.0021	0.0012	0.0037	0.0043	0.0025	0.0029	0.002
chrMT_601_G	0.0002	0.0003	0	0.0004	0	0	0	0.0003	0	0.0014	0
chrMT_602_C	0	0	0	0	0	0	0	0.0003	0	0	0
chrMT_607_C	0.0002	0	0	0.0002	0	0.0002	0	0	0	0	0
chrMT_609_C	0	0	0	0.0002	0.0008	0.0007	0	0	0	0	0
chrMT_611_G	0.0004	0	0.0002	0.0002	0	0	0	0.0003	0.0002	0	0
chrMT_617_G	0	0	0	0	0	0	0	0	0	0	0
chrMT_622_G	0	0	0	0.0026	0.003	0.0019	0.002	0.0017	0.0046	0.0063	0.0057
chrMT_624_C	0.0008	0.0005	0.0004	0	0.0004	0.0002	0.0003	0.0003	0.0002	0	0.0004
chrMT_625_G	0	0	0.0002	0	0.0004	0.0003	0	0	0	0.0003	0.0002
chrMT_626_G	0	0	0	0.0002	0	0	0	0	0	0.0003	0
chrMT_627_G	0.0004	0.0002	0.0006	0.0005	0	0	0	0.0009	0.0006	0	0
chrMT_628_C	0	0	0	0.0002	0	0.0002	0	0	0	0	0.0002
chrMT_630_C	0.0002	0	0	0	0	0	0.0014	0.0003	0.0002	0.0003	0.0002
chrMT_632_C	0.0002	0	0	0	0	0.0001	0	0	0	0.0003	0.0002
chrMT_635_C	0	0	0.0004	0.0016	0.0019	0.0033	0.0154	0.0172	0.0021	0.0034	0.0039
chrMT_637_C	0	0	0	0	0	0	0	0	0	0.0006	0
chrMT_638_C	0	0	0	0	0	0	0	0	0	0	0
chrMT_639_C	0	0	0	0	0	0	0	0	0	0	0
chrMT_640_C	0	0.0002	0	0	0	0	0	0	0	0	0
chrMT_646_C	0	0	0	0	0	0	0	0.0003	0.0002	0.0003	0
chrMT_652_G	0	0	0	0	0	0	0	0	0	0.0003	0
chrMT_653_G	0	0	0	0.0002	0	0	0	0	0	0	0.0002
chrMT_657_G	0	0.0002	0	0.0002	0	0	0	0	0	0	0
chrMT_658_G	0.0002	0	0.0002	0.0003	0	0	0	0.0006	0.0004	0	0
chrMT_660_C	0	0	0	0.009	0.0086	0.0091	0.0352	0.035	0.0148	0.0205	0.0211
chrMT_661_C	0	0	0	0	0	0	0	0	0.0004	0	0.0002
chrMT_664_G	0	0	0	0	0	0	0	0.0003	0	0	0
chrMT_665_C	0	0	0	0	0	0	0	0	0.0002	0	0.0002
chrMT_666_C	0	0	0	0	0	0	0	0	0	0	0
chrMT_670_C	0	0	0.0002	0	0.0004	0	0	0	0	0	0
chrMT_676_G	0	0	0	0	0	0	0	0	0	0	0
chrMT_677_C	0	0.0003	0	0	0	0	0	0	0	0	0
chrMT_679_C	0	0	0	0	0	0.0002	0	0	0.0002	0	0
chrMT_683_G	0.0002	0	0	0	0	0	0.0003	0.0003	0.0002	0.0003	0
chrMT_687_G	0	0	0	0.0002	0	0	0.0005	0.0009	0	0.0003	0.0002
chrMT_692_C	0.0002	0	0	0.0002	0	0.0002	0	0.0003	0	0.0006	0
chrMT_694_C	0	0	0.0002	0	0	0	0	0.0003	0	0	0.0004
chrMT_697_G	0	0	0.0002	0.0002	0	0.0002	0.0008	0	0	0.0003	0
chrMT_698_C	0.0002	0.0003	0.0002	0	0	0.0002	0.0006	0	0	0	0
chrMT_701_G	0.0008	0	0.0006	0.0002	0.0011	0	0.0003	0.0003	0	0.0003	0
chrMT_702_C	0.0002	0	0	0.0003	0	0	0.0003	0.0003	0.0002	0	0
chrMT_705_C	0	0	0	0.0036	0.0022	0.0026	0.0083	0.0057	0.0029	0.0031	0.0037
chrMT_706_C	0.0002	0	0	0	0	0.0002	0	0	0.0002	0.0003	0.0004
chrMT_707_C	0.0002	0	0	0	0	0	0	0	0	0	0
chrMT_708_C	0	0.0003	0	0	0	0	0	0	0	0	0
chrMT_709_G	0.0002	0.0015	0.0011	0.0008	0	0.0006	0	0.0003	0	0.0008	0.0006
chrMT_712_C	0	0	0	0.0017	0.0018	0.0012	0.0003	0.0003	0.0006	0.0003	0.0014
chrMT_713_C	0	0	0	0.0002	0	0.0001	0	0	0	0	0
chrMT_715_G	0	0	0	0	0	0.0003	0	0.0003	0.0002	0	0
chrMT_717_G	0	0	0	0.0003	0	0.0001	0.0003	0.002	0.0002	0	0.0002
chrMT_719_G	0.0002	0	0.0002	0	0.0003	0.0001	0	0	0	0	0
chrMT_722_C	0	0.0002	0.0004	0.0003	0.0007	0.0009	0.0026	0.0014	0.0002	0.0003	0.001
chrMT_724_C	0	0	0	0.0002	0	0	0	0	0	0.0005	0.0002
chrMT_725_C	0	0	0	0	0	0	0	0	0	0	0
chrMT_726_C	0	0	0	0.0002	0	0	0	0.0003	0.0002	0	0
chrMT_728_C	0.0002	0	0	0.0002	0.0003	0.0003	0.0002	0.0003	0.0002	0.0002	0
chrMT_734_C	0	0.0002	0	0.0003	0	0.0007	0.0022	0.0021	0.0007	0.0005	0.0004
chrMT_736_C	0.0002	0	0.0002	0	0	0.0001	0	0	0.0002	0	0.0002
chrMT_737_C	0	0	0	0.0003	0	0	0	0.0006	0	0.0005	0
chrMT_739_C	0	0	0.0002	0.0002	0.0007	0	0	0	0.0004	0.0003	0.0002
chrMT_740_G	0	0	0	0.0028	0.0042	0.0036	0.0124	0.009	0.0036	0.0055	0.0044
chrMT_743_C	0	0	0	0.0005	0.0006	0	0.0005	0.0008	0.0004	0.0005	0.0011
chrMT_748_G	0	0	0	0	0	0	0	0.0008	0	0.0003	0
chrMT_749_G	0.0002	0.0002	0.0002	0.0003	0.0004	0.0001	0.0016	0.0012	0.0008	0	0
chrMT_752_C	0	0	0	0	0	0.0001	0.0003	0	0.0002	0	0
chrMT_755_G	0.0002	0	0.0002	0.0003	0	0	0.0002	0	0.0002	0.0002	0.0002
chrMT_756_C	0	0	0	0	0.0003	0	0	0	0	0	0
chrMT_759_C	0	0	0	0.0008	0.0009	0.001	0.0042	0.0066	0.0013	0.0012	0.0024
chrMT_762_G	0.0002	0	0	0	0	0	0.0002	0.0005	0	0.0002	0
chrMT_763_C	0	0	0	0.0005	0	0.0001	0	0	0.0002	0.0002	0.0002
chrMT_765_C	0.0002	0	0.0002	0	0	0.0001	0.0003	0	0	0	0
chrMT_766_G	0.0005	0.0005	0	0.0007	0.0006	0.0003	0.0003	0	0.0007	0	0.0002
chrMT_767_C	0	0.0004	0.0002	0.0003	0	0	0	0	0.0004	0.0009	0.0005
chrMT_769_G	0.0002	0	0	0	0.0006	0	0.0002	0	0	0.0002	0.0004
chrMT_770_C	0.0003	0.0002	0	0	0	0	0	0.0005	0	0.0005	0
chrMT_774_G	0.0002	0	0.0002	0	0	0.0003	0	0	0.0003	0.0007	0
chrMT_775_C	0.0002	0.0006	0.0002	0.0002	0.0006	0.0003	0.0002	0	0	0.0004	0.0004
chrMT_777_G	0.0002	0.0002	0.0002	0	0	0.0001	0	0	0.0004	0.0012	0.0002
chrMT_778_C	0	0	0	0.0002	0	0	0	0	0	0	0.0004
chrMT_780_C	0	0	0	0.0003	0	0.0004	0.0005	0.001	0.0002	0.0002	0.0002
chrMT_785_C	0	0	0	0	0	0.0001	0	0	0	0.0005	0
chrMT_786_G	0.0002	0	0.0002	0.0005	0	0.0001	0	0	0	0.0002	0
chrMT_787_C	0	0	0	0	0	0	0	0	0	0	0.0002
chrMT_791_G	0.0002	0	0.0002	0.0002	0	0	0	0	0	0	0.0002
chrMT_792_C	0.0002	0.0004	0	0.0003	0	0	0.0002	0.0005	0	0.0004	0
chrMT_793_C	0	0	0	0	0	0	0	0.0002	0	0	0
chrMT_796_G	0	0	0	0	0	0	0	0.0002	0.0002	0	0
chrMT_797_C	0	0.0006	0	0.0002	0.0006	0.0006	0	0.0005	0.0005	0.0002	0.0002
chrMT_798_C	0	0	0.0002	0.0001	0	0	0	0	0	0	0.0002
chrMT_800_C	0	0.0002	0	0	0	0.0001	0.0002	0	0	0	0
chrMT_802_C	0.0003	0.0004	0	0	0	0.0001	0.0002	0	0	0	0
chrMT_803_C	0	0	0.0002	0.0002	0	0	0.0002	0	0	0	0
chrMT_804_C	0	0	0	0.0002	0	0.0003	0	0	0	0	0.0002
chrMT_805_C	0	0	0	0.0002	0	0.0003	0	0	0	0	0
chrMT_806_C	0	0	0.0002	0.0002	0	0	0	0	0	0	0
chrMT_808_C	0.0003	0.0002	0.0002	0.0003	0	0.0001	0.0005	0.0002	0.0002	0.0005	0
chrMT_809_G	0	0	0	0	0	0	0	0	0	0	0
chrMT_810_G	0	0	0.0002	0	0.0003	0	0	0	0	0	0.0002
chrMT_811_G	0	0	0.0002	0.0002	0.0012	0	0.0002	0.0017	0.0002	0.0018	0.0013
chrMT_815_C	0.0003	0	0.0002	0.0002	0	0.0004	0	0.0002	0	0	0
chrMT_817_G	0	0	0	0.0002	0.0006	0.0001	0	0	0	0.0002	0
chrMT_818_C	0.0003	0.0002	0.0004	0	0	0.0004	0.0002	0.0005	0.0002	0.0007	0.0005
chrMT_820_G	0	0	0.0002	0	0	0.0004	0	0	0.0002	0	0
chrMT_822_G	0.0005	0	0	0	0	0.0004	0.0021	0.0033	0.0003	0.0007	0.0007
chrMT_828_C	0	0	0	0	0	0	0	0	0	0	0
chrMT_829_C	0	0	0	0	0	0	0	0	0	0	0
chrMT_834_G	0.0002	0.0002	0	0	0	0	0	0	0	0	0
chrMT_835_C	0	0	0.0006	0.0003	0	0.0001	0	0.0002	0	0.0007	0.0002
chrMT_842_C	0	0	0	0	0	0	0	0	0	0.0002	0
chrMT_843_G	0	0	0.0002	0	0	0.0004	0.0002	0	0	0	0.0002
chrMT_847_G	0	0	0.0002	0	0	0	0	0	0	0	0
chrMT_853_C	0	0	0	0	0.0003	0.0001	0	0	0.0002	0	0
chrMT_857_G	0	0	0	0.0001	0	0	0	0	0	0	0
chrMT_858_C	0	0	0	0	0	0	0	0.0007	0.0002	0	0
chrMT_863_C	0	0	0	0	0	0.0004	0	0.0006	0.0002	0	0
chrMT_867_C	0.0001	0	0	0	0	0.0001	0	0	0	0	0
chrMT_868_C	0	0	0.0002	0	0	0	0	0.0004	0.0001	0	0
chrMT_869_C	0	0	0	0.0001	0	0	0	0.0002	0.0002	0	0
chrMT_870_C	0	0	0	0	0	0	0	0	0	0	0
chrMT_872_G	0.0001	0	0	0.0001	0	0	0.0002	0	0	0	0
chrMT_873_G	0	0	0	0.0001	0	0	0	0	0.0002	0	0.0002
chrMT_874_G	0.0001	0	0	0.0001	0	0	0.0004	0	0	0	0
chrMT_877_G	0	0	0.0003	0	0	0	0	0.0002	0	0	0
chrMT_878_G	0.0002	0	0.0002	0.0002	0.0003	0.0003	0	0.0002	0.0003	0.0002	0.0002
chrMT_880_C	0	0.0002	0	0.0038	0.0033	0.0058	0.0079	0.0079	0.0032	0.0045	0.0027
chrMT_886_C	0	0	0	0.0002	0	0.0001	0.0002	0.0007	0	0.0004	0.0003
chrMT_887_G	0.0003	0.0002	0	0.0003	0.0003	0	0.0005	0.0002	0	0	0.0003
chrMT_889_G	0.0003	0	0	0.001	0	0.0003	0	0.0002	0.0002	0.0006	0.0005
chrMT_890_C	0.0007	0.0009	0.0007	0	0.0011	0.0004	0.0005	0.0007	0.0002	0.0002	0.0003
chrMT_891_C	0	0	0	0	0	0.0001	0	0.0002	0	0.0004	0
chrMT_893_G	0.0002	0.0002	0.0011	0.0002	0	0	0.0005	0	0.0003	0.0002	0.0002
chrMT_894_C	0.0002	0.0004	0	0.0013	0.0006	0.0003	0.0012	0.0002	0.0003	0	0.0003
chrMT_895_C	0	0.0002	0	0	0	0	0	0	0	0	0
chrMT_897_C	0	0	0	0.0002	0	0.0003	0	0	0	0.0006	0.0002
chrMT_898_C	0.0002	0.0002	0.0002	0.0002	0.0006	0	0.0002	0.0002	0.0005	0.0002	0
chrMT_899_G	0.0003	0.0002	0	0	0.0006	0	0.0002	0	0	0	0.0003
chrMT_900_C	0.0005	0.0002	0	0	0.0003	0.0001	0	0.0002	0	0.0002	0.0003
chrMT_901_G	0.0002	0	0	0	0.0003	0	0.0005	0	0.0005	0.0002	0
chrMT_902_G	0.0002	0	0	0	0.0006	0	0	0.0002	0	0.0004	0.0002
chrMT_904_C	0	0.0002	0	0.0022	0.0006	0.0034	0.0021	0.002	0.0017	0.0032	0.0019
chrMT_906_C	0	0.0002	0	0.0003	0	0	0	0	0.0002	0.0002	0
chrMT_908_C	0.0002	0.0004	0.0002	0.0006	0.0003	0	0.0002	0.0004	0	0	0
chrMT_909_G	0.0003	0	0	0.0003	0.0011	0.001	0.0043	0.0024	0.0008	0.0014	0.001
chrMT_915_C	0.0003	0	0	0.0004	0	0	0	0	0.0002	0.0002	0
chrMT_916_C	0	0	0.0002	0.0001	0	0	0	0	0	0.0002	0
chrMT_917_C	0	0	0.0002	0	0	0	0	0	0	0	0.0002
chrMT_920_G	0	0	0	0	0	0.0001	0	0.0002	0.0002	0	0
chrMT_922_C	0	0	0	0.0003	0.0008	0.0004	0.0009	0.0004	0.0005	0.0002	0
chrMT_927_G	0	0	0	0.0002	0	0	0.0005	0.0004	0.0003	0.0009	0.0003
chrMT_930_G	0	0	0	0	0	0	0	0	0	0	0
chrMT_931_C	0.0002	0.0002	0.0002	0.0002	0	0.0001	0	0.0002	0	0.0002	0
chrMT_932_C	0.0002	0	0.0002	0.0003	0	0	0	0	0.0002	0	0
chrMT_933_G	0	0	0.0002	0.0005	0.0003	0.0003	0	0.0002	0.0002	0.0002	0
chrMT_934_G	0	0	0	0	0.0003	0.0003	0	0.0004	0.0003	0	0
chrMT_935_C	0.0003	0.0004	0.0017	0.0008	0.0003	0.0004	0.0002	0.0004	0.0003	0.0009	0
chrMT_936_G	0.0002	0.0002	0	0.0002	0.0003	0	0.0002	0	0.0005	0	0
chrMT_941_G	0	0	0	0	0.0005	0	0	0	0	0	0
chrMT_943_G	0	0	0	0	0	0	0	0	0	0	0.0002
chrMT_945_G	0	0	0	0	0	0	0.0002	0	0	0	0
chrMT_951_G	0	0.0002	0	0.0022	0.001	0.0009	0.0011	0.0021	0.0003	0.0002	0.0008
chrMT_954_C	0	0.0002	0	0.0015	0.005	0.003	0.0024	0.0045	0.0012	0.0008	0.0014
chrMT_956_C	0	0	0.0002	0	0.0003	0	0	0	0	0.0006	0.0002
chrMT_957_C	0	0	0	0	0.0003	0	0	0	0.0003	0.0002	0.0002
chrMT_958_C	0	0	0	0.0002	0	0	0	0	0	0	0.0002
chrMT_959_C	0	0	0	0	0	0	0	0.0004	0	0	0
chrMT_960_C	0	0	0	0	0	0	0	0	0	0	0
chrMT_962_C	0	0	0	0.0007	0.001	0.0011	0.0014	0.0009	0.0008	0.0012	0.0014
chrMT_963_C	0.0005	0	0	0	0	0.0005	0.0002	0.0002	0.0002	0.0008	0.0003
chrMT_964_C	0.0002	0	0	0	0.0003	0.0001	0	0	0	0	0
chrMT_965_C	0	0	0	0	0	0.0001	0	0	0	0	0
chrMT_972_G	0.0002	0	0.0002	0.0002	0	0	0	0	0	0	0.0002
chrMT_973_C	0	0	0	0	0	0	0	0	0	0	0
chrMT_979_C	0	0	0	0	0	0.0001	0	0	0	0	0
chrMT_981_C	0.0002	0	0	0.0002	0.0003	0	0	0	0	0.0004	0
chrMT_983_C	0.0002	0	0	0	0	0	0	0	0	0	0
chrMT_984_C	0	0	0	0	0	0.0001	0	0	0	0	0
chrMT_986_G	0	0	0	0.0005	0.0003	0.0003	0.0009	0	0	0	0.0003
chrMT_988_G	0	0.0002	0	0	0	0	0.0002	0	0	0.0002	0
chrMT_991_G	0.0002	0	0.0002	0.0002	0	0	0.0002	0	0.0002	0.0006	0
chrMT_999_C	0	0	0	0	0	0	0	0	0	0	0
chrMT_1001_C	0	0	0	0.0002	0	0.0001	0	0	0.0002	0	0
chrMT_1002_C	0.0003	0	0	0.0002	0	0	0	0	0	0	0
chrMT_1004_G	0.0002	0	0	0.0003	0	0	0	0	0	0	0
chrMT_1007_G	0	0	0	0.0005	0.0003	0.0003	0.0007	0	0.0003	0.0004	0.0003
chrMT_1009_C	0.0002	0	0.0002	0	0	0	0	0	0	0	0.0002
chrMT_1011_C	0	0	0	0	0	0	0	0	0.0002	0	0
chrMT_1018_G	0	0	0	0.0005	0.0007	0.0007	0.0019	0.0008	0.0004	0.0007	0.0006
chrMT_1020_C	0	0	0	0	0	0	0	0.0003	0.0002	0	0
chrMT_1023_C	0	0	0.0004	0	0	0	0.0003	0	0.0002	0	0
chrMT_1024_G	0	0	0.0002	0	0	0	0	0	0	0	0
chrMT_1028_G	0.0002	0	0	0	0	0	0	0.0003	0	0	0
chrMT_1030_G	0	0	0	0	0	0	0	0	0	0	0
chrMT_1031_G	0.0002	0.0007	0	0.0002	0	0.0001	0	0.0003	0	0.0002	0.0004
chrMT_1032_C	0	0	0	0	0	0	0	0	0.0002	0.0005	0.0006
chrMT_1038_C	0	0	0.0002	0.0002	0	0	0	0	0.0002	0	0
chrMT_1043_C	0	0	0	0.0008	0.0003	0.0001	0.001	0.0009	0	0.0005	0.0002
chrMT_1045_G	0	0.0002	0.0004	0.0008	0.0018	0.0004	0.0122	0.012	0.0002	0.0005	0.0005
chrMT_1048_C	0.0002	0	0	0	0	0	0	0.0002	0	0	0.0003
chrMT_1050_C	0	0	0	0	0.0006	0	0	0.0002	0.0002	0.0002	0
chrMT_1052_C	0.0002	0.0002	0.0002	0	0.0003	0.0001	0.0002	0	0.0002	0	0
chrMT_1057_G	0.0002	0.0002	0.0002	0	0	0	0.0002	0	0	0	0
chrMT_1058_C	0	0	0.0002	0	0	0.0001	0	0	0	0	0
chrMT_1062_G	0	0	0	0.0002	0.0003	0.0004	0.0002	0.0007	0.0003	0.0002	0.0002
chrMT_1064_C	0	0	0.0004	0	0	0	0	0.0002	0	0	0
chrMT_1065_C	0	0.0002	0	0	0	0	0	0	0	0	0.0002
chrMT_1066_C	0	0	0	0	0	0	0	0	0	0	0
chrMT_1070_C	0	0	0	0	0	0	0	0	0	0.0002	0
chrMT_1072_G	0	0	0	0	0	0	0	0	0	0	0
chrMT_1073_G	0	0.0004	0	0.0003	0.0003	0.0001	0.0005	0.0011	0	0	0
chrMT_1074_G	0	0	0	0.0011	0.0011	0.002	0.0041	0.0092	0.0017	0.0023	0.0014
chrMT_1079_G	0	0	0	0	0.0005	0	0.0002	0.0004	0.0002	0	0.0003
chrMT_1083_C	0.0003	0	0	0	0	0.0001	0	0	0	0.0004	0.0002
chrMT_1084_C	0.0002	0.0002	0	0.0003	0.0003	0	0	0.0002	0.0002	0.0002	0
chrMT_1085_C	0	0	0	0	0	0	0	0.0002	0	0.0002	0
chrMT_1086_C	0	0	0	0	0	0	0	0	0	0	0.0001
chrMT_1088_C	0	0	0	0	0.0003	0.0001	0	0.0004	0	0	0
chrMT_1092_G	0.0001	0.0002	0	0.0004	0	0	0	0.0004	0.0001	0	0.0001
chrMT_1093_C	0.0001	0	0.0002	0.0001	0	0.0003	0	0.0004	0.0003	0.0002	0.0001
chrMT_1097_G	0.0002	0.0002	0	0	0	0.0001	0.0002	0.0002	0	0.0004	0
chrMT_1098_C	0.0001	0	0	0	0	0.0001	0	0	0	0.0002	0
chrMT_1099_C	0	0	0	0	0	0	0	0	0.0001	0	0.0001
chrMT_1100_C	0	0	0.0002	0	0	0	0	0	0	0	0.0001
chrMT_1105_C	0	0	0	0	0	0	0	0	0	0.0002	0
chrMT_1106_C	0	0	0	0	0	0	0.0002	0	0.0002	0	0
chrMT_1108_C	0	0	0	0.0002	0.0013	0.0001	0.0021	0.0018	0	0.0004	0.0007
chrMT_1111_C	0.0003	0.0004	0	0	0	0.0001	0	0	0	0	0.0001
chrMT_1113_G	0.0002	0	0.0002	0	0	0	0	0	0	0.0004	0
chrMT_1120_C	0	0	0	0.0036	0.0065	0.0051	0.0009	0.0006	0.0006	0.0005	0
chrMT_1123_C	0	0	0	0	0	0	0	0.0004	0	0	0
chrMT_1128_C	0	0	0	0.0001	0	0.0002	0	0.0002	0	0.0002	0.0003
chrMT_1130_G	0	0	0.0002	0.0001	0	0.0007	0.0004	0.0015	0.0001	0.0004	0.0001
chrMT_1131_C	0.0003	0	0.0002	0.0001	0.0003	0.0003	0.0004	0.0002	0.0003	0	0.0001
chrMT_1133_C	0	0.0002	0	0.0014	0.001	0.0014	0.005	0.0029	0.001	0.0014	0.0004
chrMT_1134_G	0	0.0004	0.0005	0.0006	0	0.0005	0.0007	0	0	0	0
chrMT_1135_C	0	0	0	0	0	0	0	0.0002	0	0.0002	0
chrMT_1136_C	0.0001	0	0	0	0	0	0	0	0	0	0
chrMT_1138_G	0	0	0	0.0001	0.0002	0.0007	0.0002	0.001	0.0005	0	0.0004
chrMT_1141_C	0.0001	0	0	0	0	0	0	0	0	0	0
chrMT_1143_C	0	0	0	0	0	0	0	0	0	0	0
chrMT_1146_C	0.0001	0.0002	0.0003	0.0003	0	0.0003	0.0006	0.0009	0.0004	0.0005	0
chrMT_1147_G	0	0	0.0002	0.0001	0	0.0001	0.0017	0.0012	0.0001	0.0003	0
chrMT_1149_G	0	0	0	0	0	0	0.0002	0	0	0.0002	0.0003
chrMT_1150_C	0.0001	0.0002	0	0	0	0.0001	0.0002	0	0.0003	0	0.0001
chrMT_1151_C	0.0003	0	0	0	0	0	0	0	0	0	0
chrMT_1153_C	0	0	0	0.0003	0	0	0	0.0002	0.0001	0.0003	0
chrMT_1155_G	0.0001	0.0002	0	0.0001	0	0	0	0.0002	0	0	0.0001
chrMT_1156_C	0	0	0	0	0	0	0	0	0	0	0
chrMT_1163_C	0	0	0	0.0001	0	0	0	0	0	0	0
chrMT_1165_C	0	0	0	0	0.0002	0	0	0	0	0	0
chrMT_1169_G	0	0	0	0	0	0	0	0	0	0.0002	0
chrMT_1170_G	0	0	0	0.0058	0.0046	0.0065	0.0096	0.011	0.0015	0.0017	0.0031
chrMT_1172_C	0	0	0	0	0	0	0.0002	0.0002	0.0003	0	0
chrMT_1173_C	0	0	0	0.0001	0.0002	0.0001	0	0	0	0	0
chrMT_1175_G	0	0	0	0.0001	0	0	0.0002	0	0	0	0
chrMT_1176_G	0	0	0	0	0	0	0	0	0	0	0
chrMT_1177_C	0.001	0.0002	0.0005	0.0013	0.0014	0.0005	0.0013	0.0007	0.0001	0.0002	0.0004
chrMT_1178_G	0	0	0	0.0001	0	0	0.0004	0.0002	0.0001	0.0003	0.0001
chrMT_1179_G	0.0003	0.0002	0	0.0003	0	0	0	0.0002	0	0.0002	0.0004
chrMT_1181_G	0	0.0002	0	0	0.0007	0.0001	0.0002	0.0002	0	0	0.0001
chrMT_1182_C	0	0.0002	0	0.0003	0	0.0001	0	0	0	0	0
chrMT_1185_C	0	0	0	0.0006	0.0009	0.0006	0.0014	0.0015	0.0003	0.0005	0.0007
chrMT_1190_C	0	0	0	0.0014	0.0005	0.0016	0.0082	0.0052	0.0013	0.0031	0.0023
chrMT_1191_C	0	0.0004	0	0	0	0.0002	0.0004	0.0002	0.0001	0	0
chrMT_1192_C	0	0	0	0	0	0	0	0	0	0	0.0002
chrMT_1194_C	0	0	0	0.0001	0	0.0001	0.0006	0.0003	0.0002	0.0004	0.0001
chrMT_1197_G	0	0	0	0.0004	0.001	0.0002	0.0013	0.0012	0.0007	0.0003	0
chrMT_1199_G	0	0	0.0001	0	0.0004	0	0	0	0.0004	0.0004	0
chrMT_1200_G	0	0	0	0	0.0004	0.0001	0.0004	0.0005	0.0004	0	0.0003
chrMT_1202_G	0.0003	0	0	0.0003	0	0.0001	0	0.0002	0	0.0002	0.0001
chrMT_1203_C	0	0	0	0.0001	0	0.0001	0	0	0	0	0
chrMT_1204_C	0.0001	0	0	0	0	0.0001	0	0.0003	0	0.0003	0
chrMT_1206_G	0	0	0.0003	0	0	0.0002	0.0002	0	0.0001	0.0002	0
chrMT_1209_C	0	0	0.0002	0.0004	0.0002	0.0005	0.0008	0.0008	0.0005	0.0002	0.0001
chrMT_1211_G	0.0003	0.0005	0	0.0003	0.0002	0.0002	0.0002	0.0008	0.0004	0	0.0001
chrMT_1216_C	0.0003	0	0	0.0015	0.0018	0.0007	0.0025	0.0034	0.0013	0.0006	0.0009
chrMT_1217_G	0.0001	0.0009	0.0002	0.0008	0.0011	0.0005	0.0021	0.0013	0.0007	0	0.0002
chrMT_1223_C	0	0	0.0004	0	0	0	0	0	0	0	0
chrMT_1224_C	0	0	0.0002	0	0	0	0.0004	0	0	0.0002	0
chrMT_1225_C	0	0	0	0.0001	0.0002	0	0	0.0002	0	0	0
chrMT_1226_C	0.0001	0.0002	0.0002	0.0001	0	0.0001	0	0.0002	0	0.0002	0.0001
chrMT_1227_G	0.0001	0.0002	0.0002	0.0035	0.0048	0.005	0.0144	0.0131	0.0023	0.0037	0.0037
chrMT_1230_C	0	0.0004	0	0.0008	0.0009	0.0012	0.0008	0.0026	0.0001	0.0014	0.0013
chrMT_1233_C	0	0	0	0.0004	0	0	0.0004	0.0007	0	0	0.0002
chrMT_1234_C	0	0.0002	0.0002	0	0	0.0001	0	0	0	0	0
chrMT_1236_C	0	0	0	0.0008	0.0002	0.0013	0.0037	0.0038	0.0007	0.001	0.0005
chrMT_1238_C	0.0001	0	0	0	0	0.0001	0	0	0.0001	0	0.0001
chrMT_1239_C	0	0	0	0	0	0	0	0	0	0	0
chrMT_1241_C	0.0003	0	0	0	0	0.0001	0	0	0	0.0002	0
chrMT_1242_C	0	0	0.0002	0	0	0	0	0	0	0	0
chrMT_1244_C	0	0	0	0	0	0	0.0004	0.001	0.0001	0	0
chrMT_1247_G	0.0001	0.0002	0	0	0	0	0.0004	0	0	0.0002	0
chrMT_1248_C	0	0	0.0002	0	0	0.0001	0	0.0002	0	0	0.0001
chrMT_1250_C	0.0001	0	0	0.0016	0.0012	0.0012	0.0045	0.0019	0.0008	0.0008	0.0009
chrMT_1252_G	0.0001	0.0002	0	0	0	0	0	0	0.0001	0	0.0001
chrMT_1253_C	0.0001	0	0	0	0	0	0	0.0002	0.0001	0	0
chrMT_1254_C	0	0	0	0	0	0.0001	0	0	0	0	0
chrMT_1261_C	0	0	0	0.0004	0	0.0003	0	0	0	0.0001	0.0001
chrMT_1262_C	0	0	0.0002	0	0	0	0	0	0	0	0
chrMT_1263_G	0.0009	0.0009	0.0003	0.0004	0.0002	0.0007	0.0004	0.0003	0.0004	0.0011	0.0004
chrMT_1264_C	0	0	0	0.0001	0.0002	0	0.0002	0.0002	0	0.0002	0
chrMT_1265_C	0	0	0.0002	0	0	0	0.0002	0	0.0001	0	0
chrMT_1268_C	0	0	0.0002	0.0003	0	0.0006	0.0006	0.0003	0.0003	0.0002	0.0001
chrMT_1271_C	0.0001	0	0	0.0011	0.0019	0.0014	0.0034	0.0038	0.0018	0.001	0.0016
chrMT_1273_G	0.0009	0.0006	0.0002	0.0003	0.0002	0.0002	0.0009	0.0002	0.0001	0.0005	0.0004
chrMT_1274_C	0	0.0002	0.0005	0.0006	0.0002	0.0006	0	0.0007	0.0001	0.0002	0.0004
chrMT_1278_C	0	0	0	0	0	0	0	0.0002	0	0	0
chrMT_1279_C	0	0	0	0	0	0.0001	0	0	0	0.0002	0
chrMT_1280_C	0	0	0	0.0001	0.0002	0	0	0	0	0.0002	0
chrMT_1282_G	0	0	0.0002	0.0011	0	0.0008	0.0083	0.0106	0.0018	0.0014	0.0035
chrMT_1285_G	0	0	0.0005	0.0003	0.0002	0.0002	0.0004	0.0007	0.0005	0.0022	0.0021
chrMT_1288_G	0	0	0	0	0	0	0.0002	0	0	0	0
chrMT_1289_G	0.0004	0	0	0	0	0	0.0002	0.0002	0	0.0002	0
chrMT_1290_C	0.0001	0	0.0003	0	0	0	0.0002	0	0.0001	0	0
chrMT_1293_C	0.0004	0	0	0.0001	0	0.0005	0.0002	0	0.0001	0.0002	0
chrMT_1297_G	0.0001	0.0002	0	0	0	0.0001	0	0.0005	0.0001	0.0002	0
chrMT_1301_G	0	0	0	0	0	0	0	0	0	0	0.0001
chrMT_1302_C	0.0004	0	0	0	0.0002	0	0	0.0002	0.0003	0.0005	0
chrMT_1303_G	0.001	0	0.0003	0.0004	0	0.0001	0	0.0007	0.0003	0	0.0004
chrMT_1304_C	0	0	0	0	0	0	0	0	0	0	0
chrMT_1307_G	0	0	0	0	0	0	0	0	0.0001	0	0
chrMT_1310_C	0.0001	0	0	0	0	0.0001	0.0002	0.0002	0	0	0
chrMT_1311_C	0	0.0002	0	0	0	0	0	0	0.0001	0	0
chrMT_1312_C	0	0.0004	0	0	0	0	0	0	0	0	0.0001
chrMT_1314_C	0	0	0	0	0	0.0001	0	0	0	0	0
chrMT_1315_G	0	0.0002	0.0005	0.0001	0	0	0	0	0.0003	0.0003	0.0005
chrMT_1320_G	0	0	0	0.003	0.0014	0.0023	0.0066	0.0056	0.0007	0.0014	0.003
chrMT_1322_C	0	0	0	0	0	0	0.0004	0	0	0	0
chrMT_1323_G	0	0	0.0002	0.0003	0	0	0	0.0005	0.0001	0.0002	0.0004
chrMT_1327_G	0.0003	0.0004	0	0	0	0.0002	0	0.0002	0.0003	0	0
chrMT_1328_G	0	0	0	0.0005	0.0002	0.0006	0.0002	0.0006	0	0.0003	0.0003
chrMT_1330_C	0	0.0002	0	0.0012	0.0026	0.0016	0.0077	0.0039	0.0011	0.0018	0.0011
chrMT_1333_G	0	0	0	0	0	0	0	0	0	0	0
chrMT_1334_G	0	0	0	0	0	0	0.0002	0	0	0.0004	0
chrMT_1336_G	0	0	0	0.0003	0	0.0003	0	0	0	0	0
chrMT_1339_G	0	0.0002	0.0001	0.0003	0	0.0001	0	0.0003	0	0.0001	0.0001
chrMT_1340_C	0.0006	0.0002	0	0.0001	0.0002	0	0	0	0	0.0001	0.0001
chrMT_1341_C	0	0	0.0001	0	0.0002	0.0001	0	0.0006	0	0	0
chrMT_1342_C	0	0	0	0	0	0	0	0	0.0001	0	0
chrMT_1345_G	0	0	0	0.0003	0.0009	0.0003	0.0031	0.0047	0.0004	0.0001	0.0007
chrMT_1347_G	0.0001	0	0.0002	0.0004	0.0002	0.0002	0.0002	0.001	0	0.0006	0
chrMT_1348_G	0	0	0	0.0001	0	0	0	0	0	0	0
chrMT_1350_G	0.0001	0	0	0.0001	0	0	0	0	0	0	0.0002
chrMT_1351_G	0.0006	0	0.0002	0.0003	0.0002	0.0001	0.0007	0.0003	0.0004	0.0002	0.0007
chrMT_1352_C	0.0004	0	0.0002	0.0001	0.0007	0.0002	0.0004	0.0002	0	0.0003	0.0001
chrMT_1355_G	0.0003	0.0002	0	0	0	0	0	0	0.0001	0.0005	0
chrMT_1360_G	0.0003	0	0	0.0003	0	0.0001	0	0.0003	0.0001	0.0002	0
chrMT_1361_G	0	0	0	0	0	0	0.0002	0	0	0.0002	0
chrMT_1362_G	0	0	0.0002	0.0003	0	0	0.0004	0	0	0	0.0002
chrMT_1363_C	0	0	0.0002	0	0	0.0001	0	0	0	0.0005	0
chrMT_1366_C	0	0	0	0	0	0	0	0.0002	0	0.0003	0.0001
chrMT_1372_C	0.0001	0	0	0.0001	0.0002	0.0004	0.0004	0	0	0	0.0001
chrMT_1375_C	0.0001	0	0.0003	0.0003	0.0002	0.0002	0.0004	0.0007	0.0003	0.0005	0.0004
chrMT_1376_C	0	0	0	0	0	0	0.0002	0	0	0	0.0001
chrMT_1377_C	0	0	0	0	0.0002	0	0.0002	0	0	0	0.0001
chrMT_1378_C	0	0	0	0	0	0	0	0.0003	0	0	0
chrMT_1380_G	0.0003	0	0	0	0	0	0	0	0	0	0
chrMT_1385_C	0	0	0	0.0001	0	0	0	0.0002	0	0	0
chrMT_1388_C	0.0001	0.0004	0.0003	0.0003	0	0.0001	0	0	0.0003	0.0002	0.0001
chrMT_1389_G	0.0001	0.0002	0.0002	0	0	0.0007	0.0017	0.0015	0.0006	0	0.0002
chrMT_1393_G	0.0001	0.0006	0.0002	0.0004	0.0002	0	0	0	0	0.0005	0.0006
chrMT_1394_C	0.0003	0	0.0002	0	0.0002	0	0	0	0	0.0002	0.0001
chrMT_1395_C	0	0	0	0	0	0	0	0	0	0.0005	0
chrMT_1396_C	0.0003	0.0002	0	0	0	0	0	0	0	0	0
chrMT_1401_G	0	0	0	0.0001	0	0	0	0.0003	0.0001	0.0001	0
chrMT_1405_C	0	0	0	0	0	0	0	0	0	0	0
chrMT_1410_G	0	0	0	0	0	0	0	0.0002	0	0	0.0001
chrMT_1411_G	0.0003	0	0	0.0004	0.0002	0.0001	0.0004	0.001	0	0	0
chrMT_1412_G	0.01	0.0131	0.0134	0.0179	0.0156	0.0158	0.0158	0.0115	0.012	0.013	0.0145
chrMT_1414_C	0.1648	0.1721	0.1502	0.1687	0.1777	0.1687	0.192	0.1925	0.1659	0.1651	0.1625
chrMT_1415_G	0	0	0	0.0016	0.0027	0.0011	0.0004	0.0015	0.0008	0.0006	0.0018
chrMT_1418_G	0	0.0002	0.0002	0	0.0002	0	0	0.0002	0.0001	0	0.0001
chrMT_1419_G	0	0	0	0	0	0.0005	0.0002	0.0008	0.0003	0	0.0002
chrMT_1421_G	0	0.0002	0	0.0001	0	0	0.0004	0.0002	0.0001	0	0.0001
chrMT_1422_G	0	0	0	0.0028	0.0059	0.0041	0.0037	0.003	0.0013	0.0031	0.0018
chrMT_1428_G	0	0	0	0	0	0.0002	0.0002	0.0003	0.0001	0	0
chrMT_1429_C	0	0.0006	0	0.0006	0.0005	0.0004	0.0006	0.0002	0.0004	0.0002	0
chrMT_1431_G	0	0	0.0002	0	0.0002	0.0002	0	0	0	0	0
chrMT_1436_C	0	0	0	0	0	0	0	0	0.0001	0.0001	0.0001
chrMT_1440_G	0	0	0	0	0	0	0.0004	0	0.0001	0	0.0002
chrMT_1442_G	0.0001	0	0	0.0001	0.0004	0.0002	0.0002	0.0009	0.0001	0	0.0002
chrMT_1445_G	0.0004	0.0002	0	0	0.0007	0	0	0.0003	0	0	0
chrMT_1447_G	0	0	0	0	0.0002	0	0.0002	0.0002	0	0	0
chrMT_1449_G	0.0004	0	0	0.0003	0	0	0	0.0002	0	0.0004	0
chrMT_1450_C	0	0	0	0.0001	0	0	0	0	0	0.0001	0.0001
chrMT_1454_G	0	0.0004	0	0	0	0.0001	0	0.0002	0	0	0.0003
chrMT_1457_G	0	0.0002	0	0.001	0.0009	0.0008	0.0012	0.0022	0.0006	0.0001	0.0006
chrMT_1460_C	0	0	0	0	0	0	0	0	0.0001	0.0001	0
chrMT_1462_G	0	0	0	0.0001	0	0	0	0	0.0003	0	0
chrMT_1463_G	0.0003	0.0004	0	0.0001	0	0	0.0002	0	0	0	0
chrMT_1464_G	0	0	0.0003	0	0	0	0	0	0	0	0
chrMT_1465_C	0	0.0002	0	0.0003	0.0002	0.0001	0.0004	0.0003	0	0.0001	0.0001
chrMT_1466_C	0	0	0	0	0	0.0001	0.0002	0	0	0	0.0001
chrMT_1467_C	0	0	0	0.0001	0	0	0	0	0.0002	0	0.0002
chrMT_1469_G	0	0	0	0.0008	0.0018	0.0024	0.0036	0.0041	0.0015	0.0007	0.0012
chrMT_1472_G	0	0	0	0	0	0	0	0	0.0001	0	0
chrMT_1473_C	0.0006	0	0.0003	0.0001	0.0007	0.0001	0	0	0.0001	0.0003	0.0004
chrMT_1474_G	0.0003	0	0	0.0003	0	0.0004	0.0002	0	0	0.0003	0.0001
chrMT_1475_C	0	0.0005	0.0002	0.0001	0.0002	0	0.0002	0	0.0001	0.0001	0
chrMT_1476_G	0.0005	0.0005	0.0002	0.0008	0.0006	0.0006	0.0002	0.0001	0.0002	0.0004	0
chrMT_1479_C	0.0001	0	0.0003	0	0.0002	0	0	0.0003	0	0.0001	0.0001
chrMT_1481_C	0	0	0	0	0	0	0	0	0	0.0003	0
chrMT_1483_C	0.0003	0.0002	0	0	0	0	0	0.0004	0.0001	0.0003	0
chrMT_1484_C	0.0002	0.0002	0	0	0	0.0001	0.0002	0.0002	0.0001	0.0001	0
chrMT_1485_G	0.0001	0	0	0.0004	0.0002	0.0003	0.0002	0.0003	0.0005	0.0003	0.0002
chrMT_1486_C	0.0003	0	0	0	0	0	0	0.0002	0	0	0
chrMT_1487_C	0.0001	0	0	0	0.0005	0.0001	0.0002	0.0002	0	0	0.0001
chrMT_1488_C	0.0001	0	0	0	0	0	0	0.0005	0.0001	0	0.0001
chrMT_1489_G	0.0006	0.0006	0	0.0001	0.0007	0.0004	0.0002	0.0005	0.0001	0.0004	0
chrMT_1491_C	0	0	0.0002	0.0125	0.0154	0.0132	0.0102	0.0092	0.0057	0.0095	0.0093
chrMT_1493_C	0	0	0	0	0	0	0.0002	0	0	0	0
chrMT_1494_C	0	0	0.0004	0	0	0.0003	0.0004	0	0	0.0001	0
chrMT_1495_C	0	0	0	0.0001	0	0	0	0	0	0	0
chrMT_1497_C	0	0	0	0.0007	0.0014	0.001	0.001	0.002	0.0007	0.0004	0.001
chrMT_1498_C	0	0	0	0.0003	0	0.0001	0	0	0	0.0001	0
chrMT_1500_C	0	0	0	0.001	0.0014	0.0027	0.0031	0.0025	0.0013	0.0019	0.0015
chrMT_1503_G	0	0	0	0.0001	0	0.0001	0	0	0.0001	0	0.0001
chrMT_1508_C	0.0002	0	0	0.0001	0	0	0	0	0.0005	0.0001	0.0002
chrMT_1511_C	0	0	0	0.0016	0.0012	0.001	0.0013	0.0015	0.0005	0.0006	0.0002
chrMT_1515_G	0	0	0	0	0.0003	0	0	0.0003	0.0001	0	0
chrMT_1516_G	0	0	0	0.0038	0.004	0.0055	0.0031	0.0046	0.0047	0.0067	0.008
chrMT_1518_C	0	0	0	0	0	0.0001	0	0	0	0	0.0001
chrMT_1525_C	0	0.0002	0	0	0	0.0001	0	0.0002	0	0.0003	0
chrMT_1531_C	0.0002	0	0	0	0	0	0.0002	0.0003	0	0	0
chrMT_1532_C	0	0	0.0002	0	0	0.0001	0	0	0	0	0
chrMT_1533_C	0	0	0.0002	0	0	0	0	0	0.0001	0	0
chrMT_1534_C	0	0	0	0	0	0	0	0	0	0	0
chrMT_1537_C	0	0	0	0.0001	0	0.0004	0	0	0	0.0006	0
chrMT_1538_G	0.0002	0.0002	0.0004	0.0003	0	0	0.0002	0.0003	0.0001	0.0002	0.0001
chrMT_1539_C	0	0	0	0	0	0	0	0	0	0	0
chrMT_1549_G	0	0	0	0.0011	0.0021	0.0013	0.002	0.0012	0	0.0004	0
chrMT_1551_G	0	0	0	0	0	0	0	0.0003	0	0	0
chrMT_1552_G	0	0	0	0.0001	0.0009	0.0005	0.0008	0.0013	0	0	0.0002
chrMT_1554_G	0	0	0	0.0006	0.0016	0.0019	0.0021	0.0017	0.0005	0.0006	0.0011
chrMT_1556_C	0	0	0	0	0	0	0.0002	0	0	0	0
chrMT_1559_G	0	0	0	0.0004	0.0007	0	0	0	0	0.0001	0.0001
chrMT_1561_C	0	0.0002	0	0.0016	0.0032	0.0025	0.0022	0.0026	0.0006	0.0009	0.002
chrMT_1562_G	0	0	0.0006	0	0	0.0001	0.0002	0.0003	0	0.0003	0.0001
chrMT_1566_C	0	0	0	0	0	0.0001	0	0	0.0001	0.0003	0
chrMT_1569_G	0	0	0	0	0	0	0	0	0	0.0001	0
chrMT_1570_G	0	0	0	0	0	0.0001	0	0.0002	0	0.0003	0.0001
chrMT_1574_G	0	0	0	0.0004	0	0	0	0.0003	0.0001	0	0
chrMT_1576_G	0	0	0	0	0	0	0	0.0001	0	0.0001	0.0001
chrMT_1579_C	0.0001	0	0.0002	0.0003	0.0002	0.0001	0.0002	0.0001	0.0001	0	0
chrMT_1581_G	0	0	0	0	0	0.0001	0	0.0002	0	0	0
chrMT_1582_G	0	0	0	0.0001	0.0009	0.0004	0	0.0007	0.0001	0.0004	0
chrMT_1586_G	0	0	0	0	0	0.0001	0.0004	0.0002	0	0.0002	0
chrMT_1588_G	0	0	0	0	0	0	0.0004	0.0002	0.0001	0	0.0005
chrMT_1589_C	0.0005	0.0008	0.0004	0.0004	0.0007	0.0004	0.0002	0.0019	0.0001	0.0008	0.0002
chrMT_1591_C	0.0002	0.0004	0	0	0	0	0	0	0	0	0.0001
chrMT_1594_G	0.0002	0	0	0.0001	0.0002	0.0001	0.0002	0.0011	0	0.0002	0.0001
chrMT_1595_G	0.0005	0	0	0.0187	0.0187	0.0195	0.0189	0.0266	0.016	0.0223	0.0208
chrMT_1597_C	0.0002	0	0.0002	0	0.0002	0.0001	0	0.0002	0.0003	0	0.0001
chrMT_1598_G	0.0002	0.0004	0.0002	0.0006	0.0014	0.0009	0.0004	0.0007	0.0007	0.0003	0.0002
chrMT_1601_C	0	0.0004	0	0	0	0	0	0.0003	0	0	0
chrMT_1602_C	0	0	0	0.0003	0	0	0	0.0002	0	0	0
chrMT_1604_G	0	0	0	0	0	0	0.0002	0.0002	0	0.0003	0
chrMT_1606_G	0	0	0.0003	0	0	0.0001	0	0	0	0	0
chrMT_1608_G	0.0002	0.0002	0.0002	0	0.0002	0.0002	0	0	0.0003	0.0002	0
chrMT_1611_G	0.0003	0	0	0	0	0.0001	0	0	0	0	0
chrMT_1612_C	0	0	0	0	0	0	0	0	0	0	0
chrMT_1617_C	0	0	0	0	0	0.0001	0.0007	0	0	0	0
chrMT_1619_C	0	0	0	0	0	0	0.0002	0	0	0	0
chrMT_1623_G	0	0	0.0002	0	0.0003	0.0001	0	0	0	0.0002	0
chrMT_1624_C	0.0003	0	0.0002	0.0002	0.0003	0	0	0.0002	0	0	0
chrMT_1626_C	0	0	0	0	0	0	0	0.0002	0	0	0
chrMT_1627_C	0	0	0	0.0002	0	0	0	0	0	0	0
chrMT_1628_C	0	0	0	0	0	0	0	0	0	0	0
chrMT_1631_C	0	0	0	0	0	0	0	0	0	0	0
chrMT_1635_C	0	0	0	0	0	0	0	0	0	0	0
chrMT_1637_C	0	0	0	0	0	0	0	0	0	0	0
chrMT_1641_G	0	0	0	0	0	0	0	0	0	0	0
chrMT_1642_G	0	0	0	0	0	0	0.0005	0	0	0.0004	0
chrMT_1644_G	0.0002	0	0	0.0002	0.0005	0	0.0002	0.0004	0.0005	0	0.0001
chrMT_1649_C	0	0	0	0	0	0	0	0	0	0	0
chrMT_1652_C	0	0	0	0	0	0	0.0002	0	0	0	0
chrMT_1657_C	0	0	0	0	0	0	0	0.0002	0	0	0.0001
chrMT_1660_G	0	0	0	0.0012	0.0003	0.0006	0.0007	0.0006	0.0005	0.0007	0.0001
chrMT_1662_C	0	0.0002	0	0.0002	0.0003	0.0001	0	0.0008	0.0008	0.0006	0.0001
chrMT_1663_C	0.0002	0.0002	0	0	0	0	0.0003	0.0002	0.0003	0.0002	0.0001
chrMT_1664_G	0.0002	0.0005	0.0004	0.0003	0.0005	0.0003	0	0.0002	0.0005	0.0007	0.0005
chrMT_1665_C	0	0.0002	0	0	0	0	0	0	0	0	0
chrMT_1667_C	0	0	0	0	0	0.0001	0.0002	0.0002	0.0002	0	0
chrMT_1669_G	0	0	0	0	0.0003	0.0005	0.0007	0.0007	0	0	0
chrMT_1671_G	0	0	0	0.0003	0	0	0	0	0	0.0002	0
chrMT_1672_C	0	0	0.0002	0	0	0	0	0.0002	0	0	0
chrMT_1677_C	0	0	0	0	0	0	0	0	0.0003	0	0
chrMT_1678_C	0	0	0	0	0	0	0	0	0	0	0
chrMT_1681_G	0.0002	0	0	0.0002	0	0	0	0.0002	0.0002	0	0
chrMT_1682_C	0.0002	0.0002	0.0002	0.0002	0	0	0.0005	0	0	0.0002	0.0003
chrMT_1683_C	0	0	0.0004	0	0	0	0	0	0	0	0
chrMT_1684_C	0	0	0	0	0	0	0	0.0002	0	0	0.0001
chrMT_1685_C	0	0	0	0	0	0	0	0	0	0	0
chrMT_1689_C	0	0	0	0	0.0005	0	0	0	0.0002	0.0004	0
chrMT_1690_C	0	0	0	0	0	0	0	0	0	0	0
chrMT_1691_C	0	0.0002	0	0	0	0	0.0002	0	0	0	0
chrMT_1693_C	0	0	0	0	0	0	0	0	0	0	0
chrMT_1695_C	0	0	0	0.0008	0	0.0007	0	0.0012	0.0003	0.0002	0.0001
chrMT_1696_C	0	0	0	0.0002	0	0	0	0	0	0.0003	0
chrMT_1698_C	0.0002	0	0	0	0	0	0	0.0006	0	0	0
chrMT_1699_C	0	0	0	0	0	0.0001	0	0.0002	0	0	0
chrMT_1703_C	0.0002	0	0	0.0003	0	0	0	0	0	0	0.0004
chrMT_1706_C	0	0	0.0004	0.0006	0.0008	0.0007	0	0.0004	0	0.0007	0
chrMT_1707_C	0	0	0	0.0002	0	0.0001	0	0	0.0003	0	0
chrMT_1709_G	0	0	0.0002	0.0024	0.0013	0.002	0.0009	0.0016	0.0003	0.0005	0.0016
chrMT_1711_C	0	0	0	0	0	0	0	0	0.0001	0	0.0001
chrMT_1714_C	0	0	0	0.0001	0	0	0.0004	0	0	0	0
chrMT_1715_C	0	0	0	0	0	0	0	0	0	0	0
chrMT_1719_G	0	0	0	0	0	0.0003	0	0.0004	0	0	0
chrMT_1720_C	0	0.0002	0	0	0	0	0	0.0002	0	0.0003	0.0001
chrMT_1721_C	0	0	0	0	0	0.0001	0	0	0	0.0002	0.0001
chrMT_1725_C	0	0	0	0	0	0	0	0	0	0	0
chrMT_1726_C	0	0	0	0	0	0	0	0	0	0	0.0001
chrMT_1732_C	0	0.0005	0	0	0	0.0004	0.0002	0	0.0002	0.0004	0
chrMT_1733_C	0	0	0	0	0	0	0.0002	0.0006	0	0	0
chrMT_1734_C	0	0	0	0	0	0	0	0	0	0.0002	0
chrMT_1742_G	0	0	0	0	0	0	0	0	0	0	0
chrMT_1747_G	0	0	0	0.0002	0.0003	0	0.0002	0	0.0002	0	0
chrMT_1748_G	0	0	0.0002	0	0	0	0.0002	0.0002	0	0	0
chrMT_1749_C	0.0004	0.0002	0.0002	0.0002	0.0003	0.0002	0.0002	0	0.0002	0	0
chrMT_1750_G	0.0007	0	0	0.0008	0.0006	0.0014	0.0017	0.0025	0.0006	0.0006	0.0008
chrMT_1754_G	0	0	0	0	0	0	0	0.0002	0	0.0002	0.0003
chrMT_1760_G	0	0	0	0	0.0003	0.0002	0.0002	0.0002	0	0	0.0001
chrMT_1764_C	0	0	0	0	0	0	0	0	0	0	0
chrMT_1765_C	0	0	0.0002	0	0	0	0.0002	0	0	0	0
chrMT_1767_G	0	0	0	0.0002	0.0003	0	0	0	0.0003	0.0004	0.0001
chrMT_1768_G	0	0.0002	0	0	0	0	0	0	0	0	0.0001
chrMT_1769_C	0.0004	0.0002	0.0008	0.0005	0	0.0002	0.0005	0.0004	0.0003	0.0004	0.0001
chrMT_1770_G	0.0004	0	0.0002	0.0007	0	0.0008	0.0002	0.0006	0.0003	0.0006	0.0003
chrMT_1771_C	0	0	0	0	0	0	0	0	0	0	0
chrMT_1776_G	0.0002	0.0005	0	0.0006	0	0.0003	0.0007	0.0002	0	0.0002	0.0003
chrMT_1782_G	0.0003	0	0	0	0.0005	0.0001	0.0002	0.0002	0.0001	0.0003	0
chrMT_1785_C	0	0	0	0.0002	0	0.0001	0.0002	0.0002	0.0003	0	0
chrMT_1786_C	0	0	0	0	0.0003	0	0	0	0	0	0
chrMT_1787_G	0.0002	0.0005	0.0007	0.0005	0.0006	0.0005	0	0.0006	0.0003	0.0006	0.0007
chrMT_1788_C	0	0.0002	0	0	0	0	0	0	0	0	0
chrMT_1791_G	0	0	0	0	0	0	0	0.0002	0	0	0
chrMT_1792_G	0	0	0	0	0	0	0	0	0	0	0.0003
chrMT_1793_G	0	0	0	0	0.0006	0.0003	0	0.0002	0.0002	0	0.0001
chrMT_1797_G	0	0	0	0.0008	0.0014	0.0003	0.001	0.0006	0.0005	0.0006	0.0001
chrMT_1800_G	0	0	0.0002	0	0	0	0.0005	0	0.0002	0.0002	0
chrMT_1812_C	0	0.0002	0	0	0	0.0003	0	0	0.0002	0	0.0003
chrMT_1813_C	0	0	0	0	0	0.0002	0	0	0.0001	0	0
chrMT_1816_G	0	0	0.0002	0	0	0.0003	0.0002	0	0.0003	0.0002	0
chrMT_1817_C	0.0002	0.0005	0	0	0.0003	0	0	0.0002	0	0	0.0003
chrMT_1826_G	0	0	0	0.0002	0	0	0	0.0002	0	0	0.0001
chrMT_1827_C	0	0	0.0002	0	0.0003	0	0	0.0002	0	0.0004	0.0001
chrMT_1830_G	0	0	0	0	0	0	0.0002	0.0004	0.0002	0.0002	0.0001
chrMT_1831_G	0.0003	0	0	0.005	0.0067	0.005	0.0105	0.0102	0.0054	0.0076	0.0053
chrMT_1833_C	0	0	0.0002	0	0.0005	0	0	0	0	0	0
chrMT_1837_C	0	0	0	0	0	0	0.0002	0	0	0	0
chrMT_1838_C	0	0.0002	0	0	0	0	0	0	0	0	0
chrMT_1839_C	0	0	0	0	0	0	0	0	0.0001	0	0
chrMT_1840_C	0	0	0	0	0	0	0	0	0	0	0
chrMT_1845_C	0	0	0	0.0001	0	0.0001	0	0	0.0001	0.0002	0
chrMT_1846_C	0	0	0.0002	0	0	0.0004	0.0005	0	0.0005	0	0
chrMT_1849_C	0	0	0	0.0003	0.0003	0.0005	0.0003	0.0002	0.0007	0.0002	0.0002
chrMT_1851_G	0.0002	0.0005	0	0	0.0003	0	0	0	0.0003	0	0
chrMT_1852_C	0.0002	0	0	0	0.0006	0	0.0003	0.0002	0	0.0014	0.0002
chrMT_1858_G	0	0	0	0.0003	0.0003	0	0	0.0004	0	0	0.0002
chrMT_1865_C	0	0	0	0	0	0	0.0003	0	0	0.0004	0
chrMT_1868_G	0	0	0	0.0003	0	0.0002	0	0	0	0	0
chrMT_1875_C	0	0	0	0	0	0	0.0002	0	0	0	0
chrMT_1879_G	0	0	0	0	0	0	0	0	0	0	0
chrMT_1880_C	0.0002	0	0	0.0002	0	0.0008	0.0002	0.0006	0	0.0002	0.0002
chrMT_1883_G	0	0.0002	0.0002	0.0002	0	0.0002	0	0.0002	0.0003	0.0004	0.0001
chrMT_1884_G	0	0	0	0.0002	0	0.0005	0.0002	0.0002	0.001	0.0004	0.0001
chrMT_1886_G	0.0002	0	0	0.0003	0	0	0.0002	0.0002	0	0.0002	0.0001
chrMT_1888_G	0.0002	0.0007	0.0002	0	0.0003	0.0001	0.0007	0	0.0002	0.0002	0
chrMT_1889_C	0.0003	0.0002	0.0004	0.0003	0.0003	0.0001	0.0002	0	0	0.0006	0.0001
chrMT_1890_C	0.0002	0	0	0	0	0.0001	0	0	0	0	0
chrMT_1894_G	0	0	0	0	0	0	0	0	0	0.0002	0
chrMT_1895_C	0	0	0.0003	0	0	0	0	0	0	0	0.0001
chrMT_1899_G	0	0	0	0.0009	0.0003	0.0003	0.0007	0.0004	0.0002	0.0006	0.0003
chrMT_1901_C	0	0	0	0	0.0003	0.0003	0	0.0002	0	0.0004	0.0001
chrMT_1902_C	0.0002	0	0	0	0	0.0002	0	0.0002	0	0	0
chrMT_1903_C	0	0	0	0	0	0	0	0	0.0002	0	0.0003
chrMT_1904_C	0	0	0.0004	0.0002	0	0	0	0	0	0	0.0002
chrMT_1905_C	0.0002	0	0.0002	0.0005	0	0.0005	0	0	0.0003	0.0002	0.0003
chrMT_1906_G	0	0	0.0004	0.0005	0.0003	0.0002	0.0007	0.0004	0.0002	0.0006	0.0006
chrMT_1910_C	0	0.0007	0	0	0	0	0.0002	0	0.0002	0.0002	0
chrMT_1911_C	0	0	0	0	0	0	0	0	0	0	0
chrMT_1913_G	0	0	0	0.0064	0.0087	0.0088	0.013	0.0146	0.0051	0.0069	0.0072
chrMT_1915_C	0	0.0005	0	0.0002	0.0003	0	0	0	0	0.0006	0
chrMT_1916_G	0	0	0	0.0003	0	0.0002	0.0005	0.0017	0.0002	0.0002	0.0005
chrMT_1918_G	0	0	0	0.0002	0	0	0.0003	0	0	0.0002	0
chrMT_1919_C	0.0004	0	0	0.0002	0	0	0	0.0002	0	0	0
chrMT_1922_C	0	0	0.0002	0	0	0.0001	0.0005	0.0006	0	0	0.0001
chrMT_1923_C	0	0	0	0	0	0	0	0.0002	0	0	0
chrMT_1927_G	0	0	0	0.0002	0	0.0001	0.0005	0.0008	0.0002	0	0.0003
chrMT_1930_C	0	0	0.0002	0	0	0	0.0002	0	0	0	0.0001
chrMT_1932_G	0.0002	0.0003	0.0012	0	0	0	0	0	0	0.0002	0
chrMT_1933_C	0.0002	0	0.0002	0	0	0.0002	0	0	0	0	0
chrMT_1939_G	0	0	0	0	0.0003	0	0.0003	0.0009	0.0002	0	0.0003
chrMT_1941_G	0	0.0003	0	0	0.0009	0.0005	0	0	0	0.0014	0.0002
chrMT_1942_C	0.0006	0	0.0002	0	0	0	0.0003	0.0007	0.0002	0	0.0006
chrMT_1944_C	0	0	0	0	0	0	0	0	0.0002	0	0
chrMT_1946_C	0.0002	0.0002	0	0	0	0	0	0.0002	0.0002	0	0.0002
chrMT_1947_C	0	0	0	0	0	0	0	0	0.0003	0	0
chrMT_1948_C	0	0	0	0	0	0	0	0	0.0002	0	0
chrMT_1949_G	0.0005	0	0	0.0002	0.0003	0.0003	0.0005	0.0004	0.0003	0	0.0007
chrMT_1951_C	0	0	0	0.0017	0.0032	0.0019	0.0018	0.0024	0.0006	0.0017	0.002
chrMT_1955_G	0	0	0	0	0	0.0002	0	0	0.0002	0.0002	0
chrMT_1958_G	0	0	0.0002	0.0002	0	0	0	0	0.0003	0	0
chrMT_1959_C	0	0	0	0	0	0.0002	0.0003	0	0.0002	0	0
chrMT_1966_G	0	0.0003	0.0002	0	0	0	0	0	0.0005	0.0002	0
chrMT_1968_G	0	0	0.0002	0	0	0	0	0.0002	0	0	0
chrMT_1969_G	0	0	0	0	0	0	0	0.0007	0.0002	0.0002	0.0002
chrMT_1970_G	0	0.0003	0	0.0018	0.002	0.0017	0.0029	0.0084	0.0016	0.003	0.0031
chrMT_1973_G	0	0	0	0.0002	0	0.0002	0.0008	0.0002	0.0004	0.0002	0
chrMT_1981_G	0	0.0003	0.0002	0	0	0	0	0	0.0002	0	0
chrMT_1982_G	0.0002	0	0	0	0	0.0007	0	0.0017	0	0.0002	0.0002
chrMT_1985_G	0	0	0	0.0011	0.001	0.0002	0	0.0003	0.0004	0.0005	0.0005
chrMT_1987_G	0	0	0	0	0	0	0	0	0	0	0.0006
chrMT_1988_G	0	0.0003	0.0002	0.0002	0	0	0.0003	0	0	0	0
chrMT_1989_C	0.0002	0.0003	0.0002	0.0004	0	0	0	0	0.0004	0	0
chrMT_1990_G	0	0.0006	0	0.0059	0.0064	0.0107	0.0077	0.0117	0.0062	0.0067	0.0069
chrMT_1992_C	0	0.0003	0.0002	0.0006	0	0	0	0.0003	0.0004	0.0005	0.0002
chrMT_1996_C	0	0	0	0	0	0	0	0	0	0	0
chrMT_1997_C	0	0	0	0	0	0	0	0	0.0002	0	0
chrMT_2000_C	0.0002	0.0003	0.0002	0.0006	0.0007	0	0.0003	0.0008	0.0002	0	0
chrMT_2001_C	0	0	0	0	0.0004	0	0	0	0	0	0
chrMT_2002_G	0.0002	0	0	0	0.0007	0.0002	0.0006	0.0005	0	0.0002	0.0004
chrMT_2004_G	0	0	0.0002	0.0002	0	0	0	0	0.0002	0	0
chrMT_2005_C	0	0	0	0.0002	0	0.0002	0	0.0003	0	0.0003	0.0002
chrMT_2006_C	0	0	0	0	0	0	0	0	0.0004	0.0003	0
chrMT_2008_G	0	0	0	0	0	0	0	0	0.0002	0.0002	0
chrMT_2009_G	0	0	0	0	0	0.0002	0.0003	0	0	0	0
chrMT_2011_G	0	0.0003	0.0002	0.0004	0.0011	0.0003	0.0003	0.0003	0	0.0007	0.0006
chrMT_2015_G	0.0002	0	0	0.0002	0	0.0002	0	0	0	0	0
chrMT_2016_C	0	0	0.0006	0	0	0	0	0	0	0	0.0002
chrMT_2018_G	0.0007	0.001	0.0012	0.0008	0.0004	0.0009	0.0003	0	0	0	0.0006
chrMT_2019_G	0.0002	0	0	0	0	0	0	0	0	0	0
chrMT_2022_G	0.0002	0	0	0	0	0.0004	0.0003	0	0	0	0
chrMT_2024_C	0	0	0	0.0106	0.009	0.0108	0.0124	0.0123	0.0098	0.011	0.012
chrMT_2025_C	0	0	0	0.0004	0.0004	0.0006	0.0019	0.0014	0	0	0
chrMT_2028_G	0	0	0.0002	0.0004	0	0	0.0003	0.0003	0.0002	0	0
chrMT_2032_G	0	0	0.0002	0	0	0.0002	0	0	0.0004	0	0
chrMT_2036_C	0	0	0	0	0	0.0002	0	0	0	0.0003	0.0002
chrMT_2040_G	0	0	0	0	0	0	0	0	0	0	0.0002
chrMT_2043_C	0	0.0003	0	0.0002	0	0.0002	0.0003	0.0006	0	0.0005	0
chrMT_2046_C	0	0	0	0	0	0	0	0	0	0	0
chrMT_2056_G	0	0.0003	0.0002	0.0002	0	0	0	0.0003	0	0.0003	0.0002
chrMT_2057_C	0	0.0013	0.0004	0.0006	0.0008	0.0004	0.0003	0	0.0006	0.0003	0
chrMT_2058_C	0	0	0	0	0	0	0	0	0.0002	0	0
chrMT_2059_C	0	0.0003	0.0004	0	0	0	0	0	0	0.0003	0
chrMT_2061_C	0.0004	0	0	0.0002	0.0004	0.0002	0	0	0.0002	0	0
chrMT_2063_G	0	0	0.0002	0	0	0.0004	0	0	0	0	0.0002
chrMT_2066_C	0	0	0	0	0	0	0	0	0	0.0005	0
chrMT_2067_C	0	0	0	0	0	0.0002	0	0	0	0	0
chrMT_2068_C	0	0	0	0	0	0	0	0	0	0.0003	0
chrMT_2070_C	0	0	0	0	0.0004	0	0.0006	0	0	0	0.0002
chrMT_2076_C	0.0002	0.0003	0.0002	0.0004	0.0008	0.0002	0.003	0.005	0.0011	0.0006	0.0004
chrMT_2077_C	0	0	0.0002	0	0	0	0	0.0006	0	0	0
chrMT_2078_C	0	0	0	0	0	0	0	0	0	0	0
chrMT_2079_C	0	0	0	0	0	0	0	0	0	0	0
chrMT_2082_G	0	0	0	0.0002	0	0	0	0	0	0	0
chrMT_2092_C	0	0	0	0	0.0013	0	0	0	0	0	0
chrMT_2094_G	0	0	0	0	0	0	0	0.0003	0	0	0.0002
chrMT_2098_G	0	0.0004	0	0	0	0	0	0	0	0	0.0002
chrMT_2100_C	0	0	0	0.0057	0.0082	0.0053	0.0051	0.0043	0.006	0.0079	0.0041
chrMT_2101_C	0	0	0	0	0	0	0.0007	0	0.0005	0.0003	0
chrMT_2105_G	0	0	0	0.0002	0	0.0004	0.0007	0.0003	0	0.0003	0.0005
chrMT_2107_G	0.0003	0	0	0	0	0	0	0	0	0	0.0003
chrMT_2108_G	0	0	0	0.0004	0.0005	0.0002	0.0015	0.0024	0	0.0003	0
chrMT_2111_C	0	0	0	0	0	0	0	0	0.0003	0	0
chrMT_2113_G	0	0	0	0	0	0.0007	0	0	0.0002	0	0.0002
chrMT_2114_C	0	0.0004	0	0	0	0	0	0	0	0	0
chrMT_2116_C	0	0	0.0002	0	0	0.0002	0.0007	0	0	0	0
chrMT_2120_G	0.0003	0	0	0	0.0004	0	0.0004	0	0	0.0003	0
chrMT_2121_G	0	0	0	0.0013	0.0039	0.0019	0.0007	0.0022	0.0065	0.0104	0.0117
chrMT_2123_C	0	0.0004	0	0	0	0	0	0	0.0002	0	0.0002
chrMT_2125_C	0	0	0	0	0	0	0	0	0.0003	0	0
chrMT_2128_G	0	0	0	0	0	0	0	0.0003	0	0	0
chrMT_2129_G	0	0	0	0.0002	0.0014	0	0	0.002	0	0	0.0002
chrMT_2136_C	0	0	0	0	0.0004	0	0.0004	0	0	0	0
chrMT_2137_C	0	0.0004	0	0	0	0	0	0	0	0	0
chrMT_2140_G	0	0.0003	0	0	0	0	0	0	0.0002	0	0.0002
chrMT_2143_G	0	0.0003	0	0	0	0	0	0	0.0002	0.0003	0
chrMT_2145_G	0	0	0	0	0	0	0	0	0	0.0003	0
chrMT_2147_G	0	0	0	0	0	0	0	0.0006	0.0002	0	0.0002
chrMT_2149_G	0	0	0	0.0002	0	0	0	0	0	0	0
chrMT_2162_C	0	0	0	0	0	0	0	0.0003	0.0002	0	0
chrMT_2164_C	0	0	0	0.0002	0.0004	0	0	0.0003	0	0	0
chrMT_2165_C	0	0	0	0.0002	0	0	0	0	0	0	0
chrMT_2166_C	0	0	0	0	0	0	0	0	0	0	0
chrMT_2170_G	0.0002	0	0	0	0	0	0	0	0.0002	0	0.0004
chrMT_2173_G	0	0	0	0	0	0	0	0.0003	0	0	0
chrMT_2174_G	0.0009	0	0	0	0	0	0	0	0	0.0003	0.0002
chrMT_2175_C	0	0	0	0	0	0.0004	0	0.0015	0	0	0.0004
chrMT_2176_C	0	0	0	0	0.0004	0	0	0	0	0	0
chrMT_2182_G	0	0	0	0	0	0	0	0.0003	0	0	0
chrMT_2183_C	0	0.0003	0	0.0004	0	0	0	0	0.0002	0.0003	0
chrMT_2185_G	0	0	0	0.0002	0.0008	0.0002	0	0.0009	0	0.0003	0
chrMT_2186_C	0	0.0007	0	0.0006	0	0	0	0.0003	0.0005	0	0.0005
chrMT_2187_C	0	0	0	0	0	0	0	0	0.0002	0.0003	0.0002
chrMT_2189_C	0	0	0	0	0	0	0	0	0.0002	0	0.0002
chrMT_2190_C	0	0.0003	0	0	0.0004	0.0002	0	0	0	0	0
chrMT_2197_G	0	0	0	0	0	0.0002	0	0	0	0	0
chrMT_2201_G	0	0	0	0	0	0	0	0	0	0	0
chrMT_2202_C	0.0005	0.0003	0.0004	0.0002	0	0	0	0.0003	0.0004	0.0013	0.0004
chrMT_2203_G	0.0002	0	0	0.0004	0.0004	0	0.0003	0	0	0	0
chrMT_2206_C	0	0	0	0.001	0.0008	0.0011	0.0003	0.0003	0.0002	0	0.0004
chrMT_2209_G	0	0	0.0002	0.0002	0	0.0004	0	0	0	0.0003	0
chrMT_2210_C	0	0	0.0002	0	0	0	0	0	0	0	0
chrMT_2212_C	0	0	0.0002	0.0002	0	0	0	0.0003	0.0004	0	0
chrMT_2215_C	0	0	0	0	0	0.0002	0	0.0003	0	0	0.0002
chrMT_2217_C	0.0002	0	0	0	0.0004	0	0	0	0	0.0003	0
chrMT_2218_C	0	0	0	0	0.0008	0	0	0	0.0002	0.0003	0
chrMT_2219_C	0	0	0	0	0	0.0002	0	0	0	0	0.0002
chrMT_2221_C	0	0	0	0	0	0	0	0	0	0	0
chrMT_2224_C	0	0	0	0.0002	0	0	0.001	0.0015	0.0002	0	0
chrMT_2225_C	0	0	0	0.0002	0	0	0	0	0	0	0
chrMT_2234_C	0	0	0	0.0002	0.0004	0.0002	0.0003	0.0015	0.0002	0	0.0002
chrMT_2235_C	0	0	0.0002	0	0	0	0	0	0	0	0
chrMT_2236_C	0	0	0	0	0	0	0	0.0006	0	0	0
chrMT_2240_C	0	0	0	0	0	0	0	0	0	0	0
chrMT_2247_C	0	0	0	0	0	0	0	0	0	0	0
chrMT_2249_G	0	0	0	0	0	0	0.001	0.0003	0.0004	0.0005	0.0002
chrMT_2252_C	0	0	0	0	0	0	0	0	0.0002	0.0003	0
chrMT_2254_C	0	0	0	0	0	0.0002	0.0007	0.0008	0	0.0003	0.0002
chrMT_2255_C	0	0.0003	0	0	0	0	0	0	0	0	0
chrMT_2257_C	0	0	0	0.0006	0	0.0007	0.0052	0.0038	0.0004	0.0013	0.0002
chrMT_2259_C	0	0	0	0	0	0.0002	0	0.0003	0.0002	0	0
chrMT_2261_C	0	0	0	0	0	0	0	0	0	0	0
chrMT_2262_C	0	0	0	0	0	0	0	0.0005	0	0	0
chrMT_2263_C	0.0002	0	0	0	0	0	0	0	0	0	0
chrMT_2268_G	0	0	0	0	0	0	0	0.0006	0.0004	0	0.0002
chrMT_2269_G	0	0	0	0.006	0.0086	0.0055	0.0138	0.0138	0.0037	0.0096	0.009
chrMT_2271_C	0	0	0.0002	0.0002	0	0	0.0003	0.0006	0	0.0005	0
chrMT_2272_C	0	0	0	0	0	0	0	0	0	0	0
chrMT_2276_C	0	0	0	0	0	0	0	0.0003	0	0	0
chrMT_2280_C	0	0	0	0.0002	0.0007	0.0002	0.0015	0.0003	0	0.0007	0.0008
chrMT_2282_C	0	0	0	0	0	0	0.0003	0.0005	0	0	0
chrMT_2283_C	0	0	0	0	0	0	0.0003	0	0	0	0
chrMT_2284_C	0	0.0003	0	0	0	0	0	0	0	0	0
chrMT_2289_G	0	0	0	0.0002	0	0	0.0006	0.0005	0.0008	0	0.0006
chrMT_2292_G	0	0	0	0	0	0	0	0	0.0002	0	0
chrMT_2295_C	0	0	0	0	0	0	0	0	0	0	0
chrMT_2300_G	0	0	0.0008	0.0002	0	0	0	0	0	0	0
chrMT_2304_G	0.0004	0	0	0	0	0	0	0	0	0	0
chrMT_2310_G	0	0	0	0	0.0004	0.0002	0	0	0	0	0.0002
chrMT_2314_C	0	0	0	0	0	0	0	0	0	0	0
chrMT_2317_G	0	0.0003	0	0.0002	0	0.0004	0	0	0	0.0005	0.0004
chrMT_2322_C	0	0.0003	0	0	0	0	0	0	0	0.0005	0
chrMT_2326_C	0	0	0	0	0	0	0	0.0003	0.0004	0	0.0002
chrMT_2328_C	0	0.0003	0	0.0013	0.0016	0.0017	0.0013	0.0014	0.0002	0.0003	0.0002
chrMT_2329_C	0	0	0	0.0002	0	0	0	0	0.0002	0	0.0002
chrMT_2331_C	0.0002	0	0	0.0086	0.0088	0.0065	0.0079	0.0082	0.006	0.0043	0.0034
chrMT_2332_C	0	0	0	0.0009	0.0015	0.0024	0.0018	0.0011	0	0.001	0.0002
chrMT_2333_G	0.0002	0.0003	0.0002	0.0014	0	0.0012	0	0.0008	0.0009	0.0005	0.0002
chrMT_2334_C	0	0.0003	0	0	0	0	0	0.0003	0	0	0
chrMT_2339_G	0.0002	0	0.0002	0.0002	0	0	0	0	0	0	0
chrMT_2340_C	0	0.0003	0	0	0.0007	0.0003	0.0003	0	0	0	0
chrMT_2341_C	0.0002	0	0	0	0	0	0	0	0	0	0
chrMT_2343_G	0	0	0	0	0	0	0	0	0	0	0
chrMT_2344_C	0.0002	0.0016	0	0	0.0004	0.0011	0.0003	0.0003	0.0002	0.0008	0.0004
chrMT_2345_G	0	0	0	0	0	0	0	0	0	0	0
chrMT_2347_C	0	0	0	0.005	0.0048	0.0057	0.0093	0.0077	0.0035	0.0043	0.0065
chrMT_2349_G	0.0002	0	0	0.0002	0	0.0005	0.0012	0.0014	0.001	0.0012	0.0008
chrMT_2357_C	0	0	0	0	0	0	0	0	0	0	0
chrMT_2359_C	0	0	0	0	0	0	0	0	0.0002	0.0003	0
chrMT_2361_G	0.0005	0	0	0.0008	0	0.0002	0.0012	0.0011	0.0002	0.0003	0.001
chrMT_2364_C	0.0002	0	0.0002	0	0.0004	0	0	0.0003	0.0002	0.0003	0.0004
chrMT_2366_G	0	0	0	0.0015	0.0023	0.002	0.0021	0.0039	0.0016	0.0013	0.0024
chrMT_2368_C	0	0	0	0.0002	0	0	0.0003	0	0.0002	0	0
chrMT_2375_C	0.0002	0	0	0.0002	0	0	0	0	0	0.0005	0
chrMT_2377_G	0	0	0	0.0002	0	0.0002	0	0	0	0.0005	0.0004
chrMT_2378_C	0	0	0	0.0004	0.0004	0.0002	0.0003	0	0.0002	0.001	0.0002
chrMT_2379_C	0	0	0	0	0	0	0	0	0	0	0
chrMT_2380_C	0	0	0	0	0	0	0	0	0	0	0.0002
chrMT_2386_C	0	0	0	0.0004	0	0.0004	0.0011	0.0011	0	0	0.0002
chrMT_2389_C	0	0	0	0	0	0	0	0	0	0	0
chrMT_2393_C	0	0	0	0.0002	0	0.0002	0.0009	0.0003	0.0006	0.0002	0
chrMT_2396_C	0	0	0	0.0002	0	0	0	0	0	0	0.0002
chrMT_2397_C	0	0.0003	0	0.0002	0	0	0	0	0	0	0
chrMT_2400_C	0	0	0	0	0	0.0003	0	0	0	0	0
chrMT_2403_G	0	0	0	0.0002	0	0	0.0003	0	0	0	0.0002
chrMT_2405_C	0.0002	0	0	0.0004	0	0.0002	0.0006	0.0016	0.0006	0.001	0.0002
chrMT_2413_C	0	0	0	0	0	0.0003	0.0003	0.0003	0.0008	0.0002	0.0002
chrMT_2414_C	0	0	0	0	0	0	0.0003	0	0	0	0
chrMT_2415_C	0	0	0	0.0002	0	0	0	0	0	0	0
chrMT_2417_C	0	0	0	0.0012	0.0011	0.001	0.0016	0.0015	0.0006	0.0007	0.0019
chrMT_2419_C	0	0	0	0	0	0	0	0	0	0	0
chrMT_2421_G	0.0002	0	0.0002	0.0007	0	0.001	0	0.0003	0	0	0
chrMT_2423_C	0	0	0	0.0014	0.0007	0.001	0.0011	0.0005	0.0021	0.0021	0.0009
chrMT_2426_C	0.0002	0	0	0	0	0.0002	0.0005	0.0002	0	0.0002	0
chrMT_2427_C	0	0	0.0002	0	0	0	0	0	0	0	0
chrMT_2428_C	0	0	0.0002	0	0	0	0	0	0	0	0
chrMT_2431_C	0	0	0.0002	0	0	0	0	0	0.0004	0.0002	0
chrMT_2433_C	0	0.0003	0	0	0	0.0002	0	0	0	0	0
chrMT_2435_G	0.0002	0	0	0	0.0003	0	0.0003	0.0002	0	0	0
chrMT_2436_G	0.0004	0	0.0002	0.0002	0.0013	0.0002	0.0005	0.0007	0.0004	0.0007	0.0007
chrMT_2437_C	0	0.0003	0.0002	0.0002	0	0.0002	0	0.0002	0.0002	0.0002	0
chrMT_2440_G	0.0002	0	0.0004	0.0002	0.0003	0.0002	0	0	0.0002	0	0.0002
chrMT_2441_C	0.0002	0.001	0	0	0.0007	0.0002	0.0003	0.0002	0.0002	0	0
chrMT_2443_C	0	0.0003	0	0.0005	0	0.0003	0.0018	0.0019	0	0.0006	0.0007
chrMT_2448_G	0	0	0	0	0	0	0	0	0	0.0002	0
chrMT_2449_G	0	0.0003	0	0.0005	0	0.0005	0.0003	0.0007	0	0	0
chrMT_2453_G	0	0	0	0	0	0.0002	0	0.0003	0	0	0
chrMT_2454_G	0	0	0	0	0	0	0	0	0	0.0002	0
chrMT_2464_G	0	0	0	0.0002	0	0	0	0	0	0	0
chrMT_2470_G	0	0	0	0	0	0	0.0006	0.0005	0.0002	0	0
chrMT_2471_G	0	0	0	0.0002	0	0.0003	0.0014	0.0021	0.0004	0.0002	0.0007
chrMT_2474_C	0	0	0.0006	0	0	0	0	0.0005	0	0	0
chrMT_2476_C	0.0002	0	0	0.0002	0.001	0	0.0018	0.0012	0.0004	0.0002	0.0004
chrMT_2477_G	0	0	0	0.0002	0	0.0003	0	0	0	0	0.0002
chrMT_2478_G	0.0008	0.0003	0.0004	0.0007	0.0007	0.0002	0.0011	0.0005	0.0006	0.0004	0.0005
chrMT_2479_C	0	0	0.0004	0.0002	0	0	0	0	0	0.0002	0
chrMT_2484_C	0	0	0.0002	0.0002	0	0.0002	0.0016	0.0005	0	0	0.0002
chrMT_2488_C	0	0	0.0002	0	0	0	0	0.0005	0	0.0004	0.0003
chrMT_2489_C	0	0.0003	0	0	0	0.0002	0.0003	0	0	0.0002	0.0002
chrMT_2490_C	0	0	0	0	0	0	0	0	0.0002	0.0002	0
chrMT_2491_C	0	0	0	0	0.0003	0	0	0	0	0	0
chrMT_2492_G	0.0002	0.0003	0	0.0002	0.0007	0.0002	0	0.0005	0	0	0.0002
chrMT_2493_C	0	0	0	0.0002	0	0	0	0	0	0	0
chrMT_2494_C	0	0	0	0	0	0	0	0	0	0	0
chrMT_2496_G	0.0002	0.0003	0	0.0002	0	0	0.0005	0	0.0002	0.0002	0.0002
chrMT_2501_C	0	0	0	0	0.0003	0	0	0	0	0.0002	0.0002
chrMT_2502_C	0	0	0	0.0003	0.0003	0	0	0	0	0	0
chrMT_2508_C	0	0	0.0004	0	0.0003	0	0	0	0	0	0
chrMT_2511_C	0	0.0003	0	0.0019	0.0025	0.0021	0.0062	0.0105	0.003	0.0023	0.0026
chrMT_2513_C	0	0	0	0.0002	0	0	0	0	0	0.0002	0.0002
chrMT_2514_C	0	0.0002	0	0	0	0	0	0	0	0	0
chrMT_2516_C	0	0	0	0.0002	0	0.0007	0.0012	0.0004	0.0008	0.0004	0.0005
chrMT_2519_G	0.0002	0	0	0.0003	0	0	0	0	0	0.0002	0
chrMT_2520_C	0.0002	0	0	0	0	0.0001	0	0	0.0002	0	0
chrMT_2523_C	0	0	0	0.001	0.0003	0.0019	0.004	0.0054	0.01	0.0114	0.0121
chrMT_2525_C	0	0	0	0	0	0	0	0.0002	0	0	0.0002
chrMT_2526_C	0	0	0	0.0002	0	0	0	0	0	0.0002	0
chrMT_2528_G	0	0	0.0002	0	0	0	0	0.0006	0	0	0
chrMT_2534_G	0	0	0	0.0001	0.0009	0	0.0002	0.0004	0.0003	0.0002	0
chrMT_2536_G	0	0	0	0	0	0	0	0	0	0	0
chrMT_2537_G	0	0.0014	0	0.0005	0	0.0012	0.001	0.0002	0.0003	0.0004	0.0006
chrMT_2538_C	0.0002	0	0	0	0	0.0006	0.0002	0.0004	0	0	0.0001
chrMT_2540_C	0	0	0	0	0.0003	0.0001	0.0002	0	0.0002	0	0.0001
chrMT_2541_C	0.0007	0.0005	0.0002	0.0005	0.0012	0.0003	0.0007	0.0006	0.0007	0.0009	0.0006
chrMT_2542_G	0.0005	0.0005	0.0004	0.0003	0	0.0004	0.0007	0.0006	0.0003	0.0004	0.0004
chrMT_2543_C	0	0	0	0	0	0	0	0	0	0	0
chrMT_2544_C	0	0	0	0.0002	0	0.0003	0	0	0.0002	0	0
chrMT_2546_G	0.0007	0.0004	0	0	0	0.0001	0	0.0006	0.0002	0.0007	0
chrMT_2547_C	0.0003	0.0004	0.0004	0.0003	0	0.0003	0	0	0.0003	0.0006	0.0001
chrMT_2548_C	0.0002	0	0	0	0	0.0001	0.0002	0	0	0	0
chrMT_2549_C	0.0002	0	0.0002	0	0	0	0	0	0	0	0
chrMT_2551_G	0.0003	0	0	0.0002	0.0006	0.0003	0	0.0002	0	0	0.0001
chrMT_2553_G	0.0003	0	0	0.0005	0.0015	0	0.0002	0.0012	0.0003	0.0013	0.001
chrMT_2555_C	0	0	0	0	0	0	0	0	0	0	0.0001
chrMT_2557_C	0	0	0	0	0	0	0	0	0	0	0
chrMT_2560_G	0.0002	0	0	0	0	0	0	0	0	0	0
chrMT_2566_C	0	0	0.0002	0	0.0003	0.0004	0.001	0.0002	0	0.0004	0.0001
chrMT_2567_G	0.0003	0	0.0002	0.0002	0	0	0	0	0	0	0.0006
chrMT_2568_G	0.0002	0	0	0	0	0	0	0.0004	0.0002	0.0006	0.0003
chrMT_2569_C	0.0002	0.0005	0	0	0	0.0003	0.0005	0.0002	0	0.0002	0
chrMT_2570_C	0	0.0002	0	0	0	0	0	0.0004	0	0	0
chrMT_2571_G	0.0002	0	0.0004	0	0	0	0	0.0002	0.0003	0	0.0001
chrMT_2572_C	0.0007	0	0	0.0005	0	0	0	0	0.0003	0	0.0001
chrMT_2573_G	0.0002	0	0.0002	0	0	0.0003	0	0.0004	0.0003	0.0004	0
chrMT_2574_G	0	0.0004	0	0	0.0003	0	0	0	0	0.0005	0.0003
chrMT_2577_C	0	0	0	0	0	0.0001	0.0002	0.0002	0.0001	0	0
chrMT_2578_C	0	0	0	0	0	0	0	0	0	0	0
chrMT_2579_C	0	0	0	0	0	0	0	0.0004	0	0	0
chrMT_2583_C	0	0.0002	0	0	0.0005	0	0	0.0002	0	0	0.0001
chrMT_2584_C	0	0	0	0.0001	0	0	0	0.0002	0	0	0
chrMT_2585_G	0.0005	0.0002	0.0002	0.0002	0.0011	0.0004	0.0005	0.0004	0.0002	0	0.0004
chrMT_2587_G	0.0002	0	0.0002	0.0003	0	0.0003	0.0005	0.0002	0	0	0.0005
chrMT_2588_C	0	0.0002	0	0.0002	0.0003	0.0003	0	0.0006	0	0.0007	0.0003
chrMT_2592_G	0	0	0	0	0	0	0	0	0	0	0.0001
chrMT_2593_G	0.0002	0	0	0.0003	0.0003	0	0	0.0008	0.0003	0	0.0004
chrMT_2596_G	0	0	0.0002	0.0003	0	0	0	0.0002	0.0002	0.0007	0
chrMT_2597_C	0.0002	0.0002	0.0002	0	0	0	0	0.0004	0	0	0.0001
chrMT_2603_C	0	0	0	0.0005	0	0.001	0.0007	0.0027	0.0005	0.0002	0.0004
chrMT_2605_C	0	0	0.0002	0	0.0003	0.0001	0	0	0	0	0
chrMT_2608_G	0.0002	0.0002	0	0	0	0	0	0	0	0.0002	0.0003
chrMT_2611_C	0	0	0	0.0005	0.0003	0.001	0.0039	0.0045	0.0002	0.0024	0.0014
chrMT_2612_C	0	0	0	0	0	0	0	0	0	0	0
chrMT_2620_G	0	0	0	0	0	0	0	0	0	0	0
chrMT_2621_G	0	0	0	0.0002	0.0006	0.0003	0	0.0002	0	0	0
chrMT_2622_G	0.0002	0	0	0.0026	0.0058	0.0035	0.0059	0.0039	0.0013	0.0047	0.0035
chrMT_2624_C	0.0003	0	0	0	0	0.0001	0.0002	0.0004	0	0.0002	0.0001
chrMT_2625_C	0	0	0.0004	0	0.0003	0.0003	0	0	0.0004	0.0002	0
chrMT_2627_G	0	0.0002	0.0002	0	0	0	0	0	0	0.0002	0
chrMT_2631_G	0	0	0.0002	0.0001	0.0005	0.0002	0	0.0008	0.0005	0	0.0002
chrMT_2635_G	0.0001	0	0	0	0	0.0002	0.0002	0	0	0	0
chrMT_2636_G	0.0002	0.0002	0.0002	0.0004	0	0.0001	0.0004	0	0.0004	0.0005	0.0003
chrMT_2637_C	0.0001	0.0002	0	0.0001	0	0.0001	0	0.0002	0.0001	0.0008	0.0001
chrMT_2639_C	0	0.0002	0	0.0006	0.0003	0.0005	0.0008	0.0003	0.0004	0.0008	0.0007
chrMT_2640_C	0	0	0	0	0.0003	0	0.0002	0	0	0	0
chrMT_2642_C	0.0001	0.0002	0	0	0.0003	0	0.0002	0	0.0001	0	0
chrMT_2643_G	0	0.0002	0	0.0013	0.0016	0.0014	0.0017	0.0012	0.0004	0.001	0.0012
chrMT_2645_G	0	0	0	0	0	0	0	0.0003	0	0	0
chrMT_2646_G	0.0001	0	0.0002	0	0	0	0	0.0002	0.0001	0	0
chrMT_2647_G	0.0001	0.0002	0	0	0	0.0001	0.0004	0.0005	0	0.0005	0.0001
chrMT_2650_C	0.0001	0	0	0.0004	0.0005	0.0005	0.0004	0.0005	0.0003	0.0003	0.001
chrMT_2652_G	0.0001	0	0	0.0004	0.0003	0.0002	0.0004	0.0005	0.0003	0.0003	0.0002
chrMT_2653_C	0	0	0.0002	0.0001	0	0.0004	0	0	0	0	0.0001
chrMT_2655_G	0.0002	0.0006	0.0003	0.0003	0	0	0	0.0003	0	0.0002	0.0001
chrMT_2657_C	0	0	0	0.0006	0.0008	0.0006	0.0002	0.0002	0.0017	0.0017	0.0019
chrMT_2659_C	0	0	0.0002	0.0001	0.0003	0	0.0002	0	0	0.0005	0
chrMT_2663_C	0	0	0	0.0001	0	0	0	0	0	0.0002	0
chrMT_2670_C	0	0	0	0	0.0003	0.0001	0	0	0	0.0002	0
chrMT_2671_C	0	0	0	0	0	0	0	0	0	0	0
chrMT_2673_G	0.0003	0	0	0.0002	0.0003	0.0004	0	0	0	0	0.0001
chrMT_2675_G	0	0.0002	0	0.0002	0.0006	0	0	0	0	0.0002	0.0004
chrMT_2681_G	0	0	0.0002	0.0006	0.0012	0.0009	0.0029	0.0028	0.0004	0.0007	0.0003
chrMT_2683_C	0	0.0002	0	0.0002	0.0009	0.0005	0.0007	0.0009	0.0001	0.0013	0.0004
chrMT_2684_C	0.0002	0	0	0.0002	0	0	0	0	0.0005	0	0
chrMT_2686_G	0.0002	0	0	0.0002	0.0003	0	0	0	0.0002	0.0002	0.0001
chrMT_2687_C	0.0003	0.001	0.0002	0.0005	0.0006	0	0.0002	0	0.0001	0	0.0001
chrMT_2688_C	0	0.0002	0	0	0	0	0	0	0	0.0002	0.0003
chrMT_2689_C	0	0	0.0003	0.0002	0	0.0004	0	0	0	0	0
chrMT_2690_G	0.0003	0.0004	0.0002	0.0001	0	0.0005	0	0.0002	0.0003	0.0004	0
chrMT_2692_G	0	0	0	0.0021	0.002	0.0006	0.0037	0.0056	0.0015	0.0014	0.0004
chrMT_2695_G	0.0002	0.0002	0.0002	0.0003	0	0.0001	0.0002	0.0007	0.0001	0.0004	0.0003
chrMT_2697_G	0	0	0	0.0002	0.0006	0	0.0002	0	0	0	0.0004
chrMT_2698_G	0.0002	0.0004	0.0002	0.0002	0.0003	0.0001	0	0	0	0	0
chrMT_2699_C	0.0003	0	0.0002	0.0005	0	0.0003	0.0005	0.0002	0.0008	0.0004	0.0001
chrMT_2700_G	0	0	0	0.0001	0	0	0	0	0	0.0002	0
chrMT_2701_G	0	0	0.0003	0	0.0003	0	0	0	0.0001	0	0
chrMT_2702_G	0.0005	0	0.0003	0.0003	0.0003	0.0005	0.0007	0.0011	0.0004	0.0007	0.0001
chrMT_2703_C	0.0003	0.001	0	0	0.0003	0.0007	0	0.0004	0.0001	0	0.0003
chrMT_2708_C	0	0	0	0.0001	0	0	0	0.0002	0.0003	0	0
chrMT_2710_C	0	0.0002	0	0	0.0003	0	0	0.0002	0.0001	0	0
chrMT_2712_G	0	0	0	0	0	0	0.0002	0	0.0001	0.0002	0
chrMT_2713_C	0.0003	0.0002	0.0003	0.0001	0.0003	0	0.0002	0.0007	0	0.0003	0.0004
chrMT_2716_G	0.0002	0	0	0.0033	0.0048	0.0054	0.0086	0.0133	0.0093	0.0082	0.0097
chrMT_2718_C	0	0	0	0	0	0	0	0.0002	0	0	0
chrMT_2719_G	0	0.0004	0	0.0029	0.0024	0.0027	0.0019	0.0022	0.0033	0.002	0.0025
chrMT_2721_G	0	0	0	0.0089	0.0107	0.0086	0.0009	0.001	0.0022	0.0026	0.003
chrMT_2724_G	0	0	0	0.0007	0.0011	0.0005	0	0.002	0.0015	0.0012	0.0009
chrMT_2726_C	0.0003	0	0	0.0003	0.0003	0.0001	0	0	0	0.0002	0
chrMT_2727_C	0	0	0	0.0001	0.0003	0	0	0	0	0	0
chrMT_2728_C	0	0	0	0	0	0	0	0	0.0001	0	0
chrMT_2732_G	0	0	0.0002	0.0001	0	0.0001	0	0	0.0006	0.0004	0.0013
chrMT_2733_G	0.0002	0	0	0	0.0003	0.0001	0.0004	0.0009	0.0021	0.003	0.0026
chrMT_2735_G	0	0	0.0002	0	0	0	0.0005	0.0002	0	0.0002	0
chrMT_2736_C	0	0	0.0002	0	0	0	0	0.0002	0	0	0
chrMT_2751_G	0	0.0002	0	0.0002	0	0	0	0.0009	0.0003	0.0005	0.0003
chrMT_2752_C	0.0002	0	0	0	0	0.0001	0	0	0	0	0
chrMT_2756_C	0.0002	0.0004	0	0	0	0	0	0.0007	0	0	0
chrMT_2758_G	0.0002	0.0002	0.0005	0.0001	0.0003	0	0	0.0002	0.0001	0	0.0001
chrMT_2761_C	0	0	0	0	0.0003	0	0	0.0004	0.0001	0	0.0001
chrMT_2762_C	0	0	0	0	0.0003	0	0	0	0	0	0
chrMT_2766_C	0	0	0	0.0001	0	0	0.0002	0	0	0	0
chrMT_2770_C	0.0003	0	0	0.0001	0	0.0003	0	0	0.0002	0.0002	0.0001
chrMT_2771_C	0	0	0	0	0	0.0001	0	0	0	0	0
chrMT_2772_C	0.0002	0	0	0	0	0	0	0	0.0002	0	0
chrMT_2774_C	0	0	0	0.0001	0	0	0	0	0	0	0.0001
chrMT_2776_G	0	0	0	0	0	0	0	0	0	0.0002	0
chrMT_2777_G	0	0	0	0	0	0	0.0002	0.0004	0.0003	0.0004	0
chrMT_2779_C	0	0	0	0.0028	0.0024	0.0015	0.001	0.0051	0.0021	0.0031	0.0027
chrMT_2780_C	0.0002	0	0	0	0	0	0	0	0	0	0
chrMT_2785_C	0.0003	0	0	0.0002	0	0.0005	0	0	0	0	0.0001
chrMT_2788_C	0	0	0	0	0	0	0	0.0002	0	0	0.0001
chrMT_2789_C	0	0	0	0	0	0.0001	0	0	0	0	0.0001
chrMT_2793_C	0	0	0	0.0002	0	0.0003	0	0	0	0	0
chrMT_2794_C	0	0	0	0	0	0.0001	0	0	0	0	0
chrMT_2796_G	0	0.0002	0.0002	0.0002	0.0003	0.0003	0.0002	0	0.0003	0	0.0001
chrMT_2797_C	0.0002	0.0002	0.0002	0	0	0.0003	0	0.0002	0	0.0002	0.0001
chrMT_2809_C	0.0002	0.0002	0.0002	0.0008	0.0006	0	0.0005	0.0004	0.0002	0.0014	0.0003
chrMT_2810_G	0.0002	0	0.0002	0.0002	0	0	0	0.0004	0.0002	0	0
chrMT_2811_G	0	0	0	0	0	0	0.0002	0.0002	0	0.0002	0.0004
chrMT_2814_G	0	0.0004	0	0	0.0006	0.0003	0.0002	0	0	0	0
chrMT_2815_G	0	0	0	0	0	0.0001	0.0002	0	0	0	0.0001
chrMT_2816_G	0	0	0	0	0.0003	0	0.0002	0.0002	0	0	0
chrMT_2817_G	0.0002	0.0002	0.0003	0	0	0	0.0005	0.001	0	0.0002	0
chrMT_2818_C	0.0008	0.0011	0.0003	0.0002	0.0003	0.0001	0.0009	0.001	0.0002	0	0.0007
chrMT_2819_G	0	0	0	0.0036	0.0023	0.0027	0.0058	0.0095	0.0011	0.0021	0.0016
chrMT_2821_C	0	0	0	0.0001	0.0014	0.0004	0.0011	0.0004	0.0003	0.0006	0.0004
chrMT_2822_C	0	0	0	0	0	0.0003	0.0004	0	0	0	0.0001
chrMT_2824_C	0.0002	0	0	0.0032	0.0023	0.0017	0.0054	0.0059	0.0011	0.002	0.0021
chrMT_2825_G	0	0.0006	0	0.0001	0.0003	0.0001	0.0005	0.0004	0.0002	0	0
chrMT_2826_G	0	0.0002	0	0.001	0.0017	0.0021	0.0036	0.0041	0.0007	0.0016	0.0011
chrMT_2828_G	0.0005	0	0	0.0001	0.0003	0	0.0004	0	0.0001	0.0002	0
chrMT_2829_C	0.0003	0	0.0009	0.0006	0.0003	0	0.0004	0.0002	0.0001	0.0002	0.0003
chrMT_2831_G	0.0002	0.0002	0	0.0001	0.0003	0.0001	0.0002	0.0004	0.0003	0	0
chrMT_2834_C	0	0	0	0	0	0.0001	0	0	0.0003	0	0.0001
chrMT_2835_C	0	0	0	0.0001	0	0.0001	0	0	0.0002	0	0
chrMT_2836_C	0	0.0002	0	0	0	0.0003	0.0002	0	0	0	0
chrMT_2839_C	0	0.0002	0	0	0	0.0003	0.0002	0.0002	0	0	0
chrMT_2840_C	0	0.0002	0.0002	0	0	0	0	0	0	0	0
chrMT_2842_C	0	0	0	0.002	0.0014	0.0017	0.003	0.0034	0.0005	0.0019	0.0012
chrMT_2843_C	0.0002	0.0004	0.0002	0	0	0	0	0.0004	0	0.0002	0.0001
chrMT_2844_G	0	0	0	0.0013	0.002	0.0021	0.0036	0.0028	0.0011	0.0006	0.0012
chrMT_2846_G	0	0	0.0002	0	0.0006	0.0003	0	0	0	0.0002	0
chrMT_2847_C	0	0.0002	0.0002	0.0004	0	0	0	0.0002	0.0005	0.0009	0.0001
chrMT_2849_G	0.0001	0	0	0.0003	0	0.0001	0	0	0.0004	0.0005	0.0004
chrMT_2852_C	0.0001	0	0	0	0	0.0001	0	0	0	0	0.0001
chrMT_2855_G	0	0	0	0	0	0	0	0	0.0003	0	0.0001
chrMT_2856_C	0	0	0	0.0001	0	0	0	0	0	0	0
chrMT_2860_G	0	0.0002	0	0.0012	0.0023	0.0004	0.0007	0.0004	0	0.0004	0.0003
chrMT_2862_C	0	0	0	0	0	0	0	0	0	0	0
chrMT_2865_C	0	0	0	0.0016	0.0003	0.0019	0.0037	0.0032	0.0011	0.0004	0.0006
chrMT_2867_C	0.0002	0	0	0.0003	0.0009	0.0001	0	0.0002	0	0.0002	0.0007
chrMT_2868_C	0	0	0	0	0.0003	0	0	0.0004	0.0002	0	0
chrMT_2870_G	0	0	0.0002	0	0	0.0001	0.0002	0.0006	0.0002	0.0004	0.0001
chrMT_2872_C	0	0	0	0.0005	0	0.0011	0.0007	0.0008	0.0009	0.0004	0.0006
chrMT_2876_G	0	0	0	0	0	0	0	0.0004	0	0	0
chrMT_2877_C	0.0005	0	0.0004	0.0006	0	0	0	0.0002	0.0003	0	0
chrMT_2878_G	0.0002	0.0002	0	0.0003	0.0006	0	0.0017	0.002	0.0002	0.0004	0.0003
chrMT_2881_C	0	0	0	0	0	0	0	0	0	0	0.0001
chrMT_2884_C	0	0	0	0	0	0.0001	0	0	0.0001	0.0002	0
chrMT_2889_C	0	0	0	0.0001	0	0	0	0	0	0	0.0001
chrMT_2891_C	0	0	0	0	0	0	0.0002	0	0	0	0
chrMT_2896_G	0	0	0	0.0003	0	0.0001	0.0005	0.0004	0.0002	0.0004	0.0003
chrMT_2899_C	0	0.0002	0	0.0063	0.0038	0.0048	0.0122	0.0138	0.0032	0.0059	0.0052
chrMT_2900_C	0	0	0	0.0002	0	0	0	0.0002	0	0	0
chrMT_2906_C	0	0	0.0002	0	0	0.0001	0	0.0006	0	0	0
chrMT_2909_G	0.0002	0	0	0.006	0.0055	0.0056	0.0071	0.0094	0.0024	0.0039	0.0033
chrMT_2911_C	0	0	0.0002	0.0005	0.0003	0.0003	0.0002	0.0002	0.0002	0	0
chrMT_2912_C	0	0	0	0	0	0	0	0	0	0.0002	0
chrMT_2915_C	0.001	0	0	0.0002	0	0.0003	0.0005	0	0.0003	0.001	0.0004
chrMT_2916_G	0	0.0002	0.0002	0	0	0	0	0	0.0002	0.0002	0
chrMT_2917_G	0	0	0	0.0018	0.0018	0.002	0.0055	0.0037	0.0013	0.0028	0.0028
chrMT_2920_C	0.0002	0	0.0002	0	0.0006	0	0	0	0	0	0
chrMT_2923_G	0	0.0002	0	0	0	0.0003	0	0	0	0	0
chrMT_2927_C	0	0	0	0	0	0.0001	0	0	0	0	0
chrMT_2928_C	0	0	0	0	0	0	0	0	0	0	0
chrMT_2929_C	0	0	0	0	0	0	0.0002	0	0	0	0
chrMT_2932_G	0.0002	0	0	0	0	0	0	0	0	0	0
chrMT_2933_G	0.0003	0	0	0	0.0006	0.0001	0.0011	0.0006	0.0001	0	0
chrMT_2934_G	0	0	0	0.0007	0.0016	0.0026	0.006	0.0044	0.0007	0.0016	0.0015
chrMT_2939_C	0	0.0002	0.0002	0	0.0005	0	0.0002	0.0006	0	0.0002	0
chrMT_2941_G	0	0	0	0.0003	0	0	0	0	0	0.0002	0
chrMT_2942_C	0.0002	0	0	0.0002	0	0.0001	0.0002	0	0.0003	0.0006	0.0001
chrMT_2943_G	0	0.0002	0.0009	0	0.0006	0.0003	0.0005	0	0.0002	0.0004	0.0003
chrMT_2944_C	0	0	0	0	0	0	0	0	0	0	0
chrMT_2948_C	0	0	0	0.0017	0.0027	0.0012	0.0022	0.0021	0.0007	0.0015	0.0014
chrMT_2949_C	0	0	0	0	0.0003	0	0	0	0	0	0.0001
chrMT_2954_C	0	0	0.0002	0	0	0	0.0004	0	0	0	0.0004
chrMT_2957_G	0	0	0	0	0	0.0001	0.0002	0	0	0	0
chrMT_2959_G	0	0	0	0.0002	0.0003	0.0001	0.0002	0.0004	0	0.0002	0
chrMT_2961_C	0	0	0	0.0029	0.0008	0.0023	0.0015	0.0021	0.0033	0.0051	0.0034
chrMT_2962_C	0.0002	0	0	0	0	0	0.0002	0.0002	0	0	0
chrMT_2967_C	0	0	0	0.0008	0	0.0001	0.0011	0.0011	0.0001	0.0007	0.0001
chrMT_2970_C	0	0	0	0	0	0	0	0	0	0	0
chrMT_2975_G	0	0	0	0	0	0	0	0	0	0.0004	0
chrMT_2976_G	0	0	0	0.0002	0	0	0	0	0	0	0
chrMT_2977_G	0.0005	0	0	0	0	0.0001	0.0004	0	0	0	0.0001
chrMT_2982_C	0.0003	0.0002	0.0005	0.0002	0.0005	0.0007	0.0004	0.0006	0.0003	0.0007	0.0001
chrMT_2983_G	0.0005	0	0	0.0003	0.0019	0.0021	0.0059	0.003	0.0007	0.0013	0.0007
chrMT_2985_C	0	0	0.0002	0.0002	0.0005	0.0004	0.0007	0.0004	0	0.0005	0.0004
chrMT_2986_C	0	0	0	0	0.0003	0	0	0	0.0003	0	0
chrMT_2988_C	0	0	0	0.0005	0.0005	0.0004	0.0031	0.0013	0.0003	0.0007	0.0012
chrMT_2989_G	0.0002	0	0.0002	0.0038	0.0046	0.0033	0.011	0.0068	0.0021	0.0037	0.0025
chrMT_2992_G	0	0	0	0.0003	0	0	0	0	0	0	0
chrMT_2995_G	0	0	0	0.0003	0	0	0.0002	0.0008	0	0	0
chrMT_2996_G	0	0	0	0.0085	0.0109	0.0099	0.0135	0.0105	0.0085	0.0096	0.0103
chrMT_2999_C	0	0	0	0.0005	0.003	0.0014	0.0011	0.0033	0.0015	0.0006	0.0015
chrMT_3001_G	0	0	0	0.0003	0.0003	0.0003	0	0	0.0001	0.0004	0
chrMT_3002_G	0	0	0	0.0069	0.0081	0.0085	0.0071	0.0052	0.0069	0.0053	0.0083
chrMT_3004_C	0.0002	0	0	0	0	0.0003	0	0.0004	0.0001	0	0
chrMT_3007_C	0	0	0	0.0105	0.0115	0.0125	0.0253	0.0268	0.0091	0.011	0.0153
chrMT_3008_C	0	0	0	0.0005	0	0	0.0007	0.0014	0.0002	0.0002	0.0003
chrMT_3009_C	0	0	0	0	0	0.0003	0	0	0.0001	0.0004	0
chrMT_3010_G	0	0	0	0.0039	0.0048	0.004	0.0075	0.0046	0.0026	0.0039	0.0025
chrMT_3013_G	0	0	0	0	0.0006	0	0	0	0	0	0
chrMT_3014_G	0	0	0.0003	0	0	0	0	0.0004	0	0	0
chrMT_3016_G	0.0007	0.0005	0.0002	0.0002	0.0012	0.0001	0.0009	0.001	0.0003	0.001	0.0005
chrMT_3017_C	0.0007	0.0007	0.0005	0.0005	0	0.0003	0.0002	0.0006	0.0006	0.001	0.0005
chrMT_3019_G	0.0002	0.0002	0	0.0006	0	0.0001	0	0.0002	0	0	0.0002
chrMT_3020_C	0	0	0.0002	0	0	0	0	0.0004	0	0.0002	0
chrMT_3021_C	0	0	0	0.0002	0	0	0	0.0002	0.0002	0	0
chrMT_3022_G	0	0.0002	0.0002	0	0.0003	0	0	0.0006	0.0002	0	0
chrMT_3023_C	0.0002	0	0.0002	0	0	0	0	0	0	0	0
chrMT_3031_G	0	0	0	0.0002	0	0	0	0	0	0	0
chrMT_3032_G	0.0005	0.0002	0	0.0002	0	0	0	0	0	0	0
chrMT_3035_C	0	0	0.0002	0.0002	0	0.0003	0.001	0.0004	0.0003	0.0002	0
chrMT_3036_G	0.0002	0	0	0	0.0003	0.0002	0	0.0002	0.0002	0	0.0003
chrMT_3040_G	0	0	0	0.0002	0	0	0.0003	0.0004	0.0002	0	0
chrMT_3043_C	0	0	0	0.0012	0.0013	0.0006	0.0035	0.0031	0.0005	0.0004	0.0008
chrMT_3046_C	0	0	0	0	0	0	0	0	0.0003	0	0.0003
chrMT_3047_G	0.0003	0	0.0002	0.0007	0.0006	0.0007	0.004	0.0024	0.0011	0.0006	0.0008
chrMT_3054_G	0	0	0	0	0	0	0	0	0	0	0
chrMT_3056_C	0	0	0	0.0017	0.0023	0.0014	0.0024	0.0044	0.0069	0.0078	0.0101
chrMT_3057_C	0	0.0002	0	0	0	0.0001	0	0	0	0	0
chrMT_3060_C	0	0	0	0.0002	0	0	0	0.0002	0.0002	0.0002	0
chrMT_3061_G	0.0003	0	0.0002	0	0	0	0	0	0	0.0002	0
chrMT_3063_G	0	0	0	0.0003	0.0009	0.0009	0.0024	0.0018	0.0006	0.0004	0.0003
chrMT_3066_C	0	0	0.0002	0.0016	0.0028	0.0015	0.0009	0.0004	0.0005	0.001	0.0028
chrMT_3068_G	0	0	0	0.0003	0.0006	0.0006	0.0007	0.001	0	0.0004	0.0002
chrMT_3070_G	0	0	0	0.0002	0	0	0.0002	0	0.0003	0.0004	0
chrMT_3073_C	0	0	0.0002	0.0006	0.0008	0.0004	0.0021	0.0024	0.0008	0	0.0006
chrMT_3075_G	0	0	0	0.0014	0.0028	0.0029	0.0026	0.0014	0.0014	0.0008	0.001
chrMT_3077_C	0	0	0	0	0	0	0.0002	0	0.0002	0	0
chrMT_3078_C	0	0	0.0002	0	0	0.0003	0.0002	0	0	0.0004	0.0002
chrMT_3079_G	0	0.0002	0	0.0042	0.0066	0.004	0.0012	0.0012	0.0005	0.0002	0.0005
chrMT_3080_G	0	0	0	0.0094	0.013	0.0119	0.0041	0.0033	0.0006	0.0008	0.0009
chrMT_3082_G	0	0	0	0	0.0003	0	0	0.0002	0	0	0
chrMT_3087_C	0	0	0	0.0101	0.0113	0.0084	0.0072	0.0054	0.0024	0.0033	0.003
chrMT_3088_C	0	0	0.0002	0.0005	0	0.0003	0.0005	0.0002	0	0	0
chrMT_3090_G	0	0	0.0002	0	0	0	0	0	0	0	0
chrMT_3091_G	0	0	0	0.0008	0.0003	0.0001	0	0.0011	0.0002	0	0.0003
chrMT_3093_C	0	0	0	0.0015	0.0046	0.0017	0.0075	0.0052	0.0016	0.0015	0.0021
chrMT_3094_G	0	0	0.0002	0	0.0003	0	0	0	0.0003	0	0
chrMT_3095_G	0.0002	0	0.0002	0.0002	0	0	0	0	0	0	0
chrMT_3099_C	0	0	0	0	0	0	0.0005	0.0002	0	0	0
chrMT_3103_C	0	0	0	0.0002	0.0013	0	0.0003	0.0002	0.0007	0	0.0002
chrMT_3106_C	0	0	0	0	0	0	0	0	0	0	0
chrMT_3110_C	0	0	0	0	0	0	0	0	0	0	0
chrMT_3116_C	0	0	0	0	0	0.0002	0.0003	0.0007	0.0002	0.0002	0.0002
chrMT_3117_C	0	0	0.0002	0	0	0	0	0	0	0	0
chrMT_3119_C	0	0	0	0.0007	0.001	0.0006	0.0043	0.0033	0.0012	0.0036	0.0024
chrMT_3120_C	0	0	0	0.0005	0	0	0.0011	0.0014	0.0002	0.0002	0.0002
chrMT_3121_C	0	0	0	0	0	0.0003	0	0	0	0	0.0002
chrMT_3123_G	0	0	0	0	0	0	0.0003	0	0	0.0002	0.0002
chrMT_3126_C	0	0	0	0	0	0	0.0003	0.0009	0	0.0004	0
chrMT_3127_G	0	0	0	0	0	0.0006	0.0005	0	0.0003	0.0004	0.0003
chrMT_3131_G	0	0.0003	0.0004	0.0002	0	0	0	0.0005	0	0	0.0004
chrMT_3132_G	0	0	0	0.0022	0.0047	0.0031	0.0107	0.0105	0.0048	0.0043	0.008
chrMT_3134_C	0	0	0	0	0	0	0	0	0	0	0.0002
chrMT_3137_G	0.0002	0	0	0	0	0.0002	0.0003	0.0002	0.0002	0	0
chrMT_3139_G	0.0002	0	0	0	0.0003	0	0	0	0.0002	0	0.0002
chrMT_3146_G	0	0	0	0	0	0	0	0	0	0	0
chrMT_3147_G	0	0	0	0	0	0	0	0	0.0002	0	0.0002
chrMT_3148_C	0	0	0	0.0002	0.0004	0	0	0.0002	0	0.0002	0
chrMT_3149_C	0.0002	0	0	0	0	0	0.0003	0	0.0004	0	0
chrMT_3152_C	0.0002	0.0003	0	0	0	0.0002	0.0003	0	0	0	0
chrMT_3155_C	0	0	0	0.0002	0.0014	0.0005	0.0064	0.005	0.0011	0.0009	0.0011
chrMT_3157_C	0.0002	0	0	0	0	0	0.0003	0.0002	0	0	0
chrMT_3161_G	0	0	0.0004	0	0	0	0	0.0003	0.0002	0	0
chrMT_3162_C	0	0	0.0002	0.0002	0	0.0002	0	0	0.0004	0.0002	0
chrMT_3163_G	0.0006	0	0	0	0	0.0002	0	0	0	0.0002	0
chrMT_3164_C	0	0.0005	0.0002	0.0002	0.0007	0.0002	0	0	0	0	0
chrMT_3165_C	0	0.0003	0	0	0	0	0	0	0	0.0002	0
chrMT_3168_C	0	0.0003	0	0.0011	0.0021	0.0015	0.0017	0.0031	0.0026	0.0021	0.0029
chrMT_3169_C	0.0004	0.0003	0	0	0.0003	0	0	0.0002	0	0	0.0004
chrMT_3170_C	0	0	0	0	0	0.0002	0	0	0	0.0002	0
chrMT_3171_C	0	0	0	0	0.0003	0	0	0.0002	0	0	0
chrMT_3172_C	0.0002	0	0	0	0	0	0.0003	0	0	0	0
chrMT_3173_G	0	0.0005	0.0008	0	0.0007	0.0005	0	0.0007	0.0002	0.0014	0
chrMT_3179_G	0	0	0	0.0004	0	0.0005	0.0003	0.0033	0.0007	0.0002	0.0009
chrMT_3184_C	0	0	0	0	0.0013	0.0006	0.0027	0.0013	0.0005	0.0004	0.0009
chrMT_3187_C	0	0	0	0.0003	0.0003	0.0005	0.0024	0.0013	0.0008	0.0017	0.0019
chrMT_3189_C	0.0002	0	0	0	0	0.0002	0.0005	0.0009	0.0002	0	0
chrMT_3192_C	0	0	0	0	0	0	0	0	0	0	0
chrMT_3196_G	0	0.0002	0	0	0	0	0	0	0	0	0
chrMT_3204_C	0	0	0.0002	0	0	0	0.0002	0.0006	0.0001	0.0004	0.0001
chrMT_3205_C	0.0002	0	0	0	0	0	0	0	0	0	0
chrMT_3206_C	0	0	0	0	0	0	0	0.0002	0	0	0
chrMT_3208_C	0	0	0	0.0005	0	0	0	0.0002	0.0002	0	0
chrMT_3210_C	0	0	0	0	0.0003	0.0006	0	0.0002	0	0	0
chrMT_3211_C	0	0	0	0	0	0.0001	0	0.0004	0	0.0004	0.0003
chrMT_3212_C	0.0003	0	0	0	0	0	0	0	0	0.0002	0
chrMT_3214_C	0.0003	0	0.0002	0	0.0003	0	0.0002	0	0.0002	0	0
chrMT_3215_C	0	0	0	0	0	0	0	0.0002	0	0.0002	0
chrMT_3216_C	0.0002	0	0.0002	0	0	0	0	0	0	0	0
chrMT_3219_G	0	0	0	0.0005	0.0003	0	0	0.0006	0.0002	0	0.0002
chrMT_3222_C	0	0	0	0	0	0.0001	0	0	0	0	0
chrMT_3224_G	0	0	0.0002	0	0	0.0001	0.0003	0	0	0	0
chrMT_3225_G	0	0	0	0.0002	0	0	0	0.0002	0	0	0
chrMT_3226_G	0.0002	0	0	0	0	0	0	0.0002	0	0	0.0002
chrMT_3230_G	0.0003	0	0	0	0	0.0001	0	0	0	0	0
chrMT_3235_G	0	0	0	0	0	0	0	0	0.0002	0.0002	0
chrMT_3238_G	0	0	0.0002	0.0002	0	0	0	0	0	0	0.0002
chrMT_3239_G	0.0014	0.001	0.0002	0.0005	0.0003	0.0006	0.0005	0.0017	0.0007	0.0002	0.0005
chrMT_3240_C	0.0009	0.0002	0.0002	0.001	0.0006	0.0007	0.0005	0.0008	0.0003	0	0.0006
chrMT_3242_G	0.0002	0	0	0	0	0	0	0	0	0.0002	0
chrMT_3244_G	0.0002	0	0.0002	0.0002	0	0.0001	0.0003	0	0.0002	0.0004	0
chrMT_3245_C	0	0	0.0002	0.0002	0	0.0003	0	0	0.0005	0.0002	0
chrMT_3246_C	0	0	0	0.0002	0	0	0.0005	0	0	0	0
chrMT_3247_C	0	0	0	0.0002	0	0	0	0	0.0002	0	0.0002
chrMT_3248_G	0.0002	0.0005	0.0002	0	0	0.0005	0	0	0	0.0002	0.0005
chrMT_3249_G	0.0007	0.0002	0	0.0003	0.0006	0.0001	0.0003	0.0004	0.0002	0.0014	0.0002
chrMT_3254_C	0	0	0	0.0005	0	0.0004	0.0007	0.0006	0.0003	0.0004	0.0002
chrMT_3255_G	0.0014	0.0002	0.0011	0.0011	0.0009	0.0004	0.0005	0.001	0.0006	0.0012	0.0011
chrMT_3256_C	0	0	0	0	0	0	0	0.0004	0	0	0
chrMT_3263_C	0	0	0	0	0	0	0	0.0002	0	0	0
chrMT_3270_C	0	0	0	0	0	0.0001	0	0	0	0.0004	0
chrMT_3275_C	0.0002	0.0002	0.0002	0.0003	0.0006	0.0004	0.0005	0.0002	0.0002	0.0006	0.0002
chrMT_3277_G	0.0003	0.0002	0	0.0002	0	0.0001	0.0005	0	0	0	0.0002
chrMT_3279_C	0.0002	0	0	0.0009	0.0011	0.0011	0.0012	0.0023	0.0004	0.0015	0.0015
chrMT_3281_G	0	0	0	0	0.0003	0.0004	0.0005	0.0006	0	0.0007	0
chrMT_3283_G	0	0	0	0	0	0	0.0002	0	0	0.0002	0
chrMT_3284_G	0.0002	0	0	0	0.0003	0	0.0002	0	0	0	0
chrMT_3287_C	0	0	0	0	0	0	0	0.0002	0	0.0006	0
chrMT_3292_C	0	0	0	0.0009	0.0009	0.0004	0.0005	0.0011	0.0001	0	0.0002
chrMT_3293_C	0	0	0	0	0.0003	0	0	0	0	0	0
chrMT_3295_C	0	0	0	0.0002	0.0003	0.0006	0.0012	0.0006	0.0003	0	0
chrMT_3298_C	0	0	0	0.0005	0	0.0003	0.0009	0.0005	0.0003	0.0009	0.0004
chrMT_3303_C	0.0003	0	0	0	0	0.0001	0	0	0	0	0
chrMT_3306_C	0	0	0.0002	0	0.0003	0	0.0004	0	0	0.0002	0
chrMT_3310_C	0	0.0002	0.0002	0.0001	0	0.0001	0	0	0	0.0002	0.0003
chrMT_3311_C	0.0001	0	0.0002	0	0	0	0	0	0	0	0
chrMT_3312_C	0	0	0	0	0	0	0	0	0	0	0
chrMT_3315_G	0.0003	0	0.0002	0.0004	0	0	0	0	0	0	0.0001
chrMT_3316_G	0.0003	0	0.0002	0.0003	0	0.0003	0.0002	0.0004	0	0.0005	0
chrMT_3317_C	0.0005	0	0.0007	0	0.0005	0.0003	0	0.0009	0.0001	0	0
chrMT_3318_C	0	0	0	0	0	0.0003	0	0	0	0	0
chrMT_3321_C	0	0	0	0	0	0	0.0007	0	0	0	0
chrMT_3322_C	0	0	0	0	0	0	0.0004	0	0	0	0
chrMT_3324_C	0	0	0	0.0013	0.0035	0.0014	0.0029	0.0034	0.0011	0.0003	0.0013
chrMT_3325_C	0	0	0	0	0	0	0.0004	0	0.0001	0	0.0001
chrMT_3328_C	0	0	0	0	0	0.0002	0	0.0003	0	0	0
chrMT_3330_C	0	0	0	0.0003	0.0006	0.0008	0.0007	0.0002	0.0004	0.0002	0.0001
chrMT_3331_C	0.0003	0	0.0005	0	0	0	0	0.0002	0	0.0002	0
chrMT_3333_C	0	0	0	0.0007	0.0014	0.0013	0.0059	0.0056	0.0009	0.001	0.0014
chrMT_3337_G	0.0003	0.0004	0	0.0001	0	0.0001	0	0.0002	0	0.0002	0.0003
chrMT_3340_C	0	0.0002	0.0002	0.0001	0	0.0001	0.0002	0	0	0.0002	0
chrMT_3341_C	0	0	0	0	0	0.0001	0	0	0	0	0.0003
chrMT_3342_C	0.0002	0	0	0	0	0.0001	0	0.0002	0	0	0
chrMT_3346_C	0	0	0	0.0002	0	0	0.0002	0.0002	0	0.0002	0.0001
chrMT_3351_C	0	0	0.0004	0.0017	0.0019	0.0011	0.0035	0.0034	0.0022	0.0036	0.0024
chrMT_3352_G	0.0006	0	0.0006	0.0003	0.0003	0.0003	0.0003	0.0008	0.0003	0.0008	0
chrMT_3353_C	0.0002	0.0002	0	0	0	0	0	0	0	0	0
chrMT_3357_G	0	0	0	0	0	0	0	0	0	0	0
chrMT_3358_G	0.0002	0.0002	0.0006	0.0005	0	0.0003	0	0.0002	0.0005	0.0002	0
chrMT_3359_C	0	0.0004	0	0.0002	0	0	0	0.0004	0	0.0002	0.0003
chrMT_3363_C	0.0001	0	0.0002	0.0009	0.0012	0.001	0.0002	0.0005	0.0008	0.0002	0.0014
chrMT_3364_C	0	0	0	0	0	0	0	0	0	0	0
chrMT_3369_G	0.0002	0	0	0	0	0	0	0	0.0002	0.0002	0
chrMT_3370_C	0	0	0	0.0001	0	0.0001	0	0	0	0.0002	0
chrMT_3374_C	0	0	0	0.0002	0	0.0003	0	0	0	0.0006	0
chrMT_3375_C	0	0.0002	0.0002	0.0002	0.0003	0.0003	0	0	0	0	0
chrMT_3376_G	0.0002	0.0002	0	0.0005	0.0003	0.0013	0.001	0.001	0.0003	0.0002	0.0008
chrMT_3379_C	0	0.0004	0	0	0	0.0001	0.0003	0	0	0	0
chrMT_3380_G	0.0002	0.0011	0.0004	0.0005	0.0003	0.0001	0.001	0.0017	0.0005	0	0.0001
chrMT_3388_C	0	0	0	0	0	0	0	0	0	0	0
chrMT_3391_G	0.0002	0	0	0	0	0	0	0	0	0	0
chrMT_3392_G	0	0.0002	0.0002	0	0	0.0001	0	0	0	0	0
chrMT_3393_C	0	0	0	0	0	0	0	0	0	0	0
chrMT_3400_C	0	0.0004	0.0004	0.0001	0.0006	0	0	0	0.0001	0	0.0001
chrMT_3403_C	0	0	0	0.0001	0	0	0	0.0003	0.0001	0	0
chrMT_3406_C	0	0.0004	0	0	0	0	0	0	0	0.0002	0
chrMT_3407_G	0.0006	0.0002	0.0005	0.0008	0.0006	0	0.0002	0.0002	0.0003	0	0.0004
chrMT_3408_C	0	0.0002	0	0	0.0003	0.0001	0.0002	0	0	0	0
chrMT_3412_G	0.0001	0	0	0.0003	0	0	0	0.0002	0	0.0002	0
chrMT_3413_G	0.0006	0	0.0002	0	0	0	0	0.0003	0.0002	0.0002	0.0001
chrMT_3414_C	0	0	0	0.0002	0	0.0006	0	0.0003	0.0002	0.0002	0.0001
chrMT_3415_C	0	0	0	0	0	0	0	0.0002	0	0	0.0004
chrMT_3416_C	0	0	0	0	0	0.0001	0	0.0003	0.0002	0	0
chrMT_3417_C	0.0001	0	0	0.0001	0	0.0001	0	0	0	0	0
chrMT_3420_C	0.0001	0	0.0002	0.0001	0	0	0.0002	0	0	0	0.0001
chrMT_3421_G	0.0001	0	0.0003	0	0	0.0001	0.0002	0.0002	0	0.0005	0
chrMT_3424_G	0	0	0.0003	0	0	0.0001	0	0	0.0001	0.0002	0
chrMT_3427_G	0.0001	0	0	0	0.0006	0	0	0	0.0001	0.0002	0.0002
chrMT_3428_G	0	0	0.0002	0.0001	0	0.0001	0	0	0.0001	0.0003	0.0001
chrMT_3429_C	0	0	0.0002	0.0001	0	0.0002	0.0002	0	0	0	0.0002
chrMT_3430_C	0	0	0	0.0001	0	0.0001	0	0	0	0	0.0001
chrMT_3431_C	0	0	0	0.0001	0	0	0	0	0	0.0002	0
chrMT_3432_C	0	0	0	0	0	0	0	0	0	0.0002	0
chrMT_3435_C	0.0003	0	0.0006	0.0003	0.0006	0.0008	0.0004	0.0011	0.0004	0.0006	0.0003
chrMT_3436_G	0	0	0	0	0	0	0	0.0002	0	0	0
chrMT_3437_G	0	0	0	0	0	0	0	0.0002	0	0	0
chrMT_3438_G	0	0	0	0	0	0.0001	0	0	0.0001	0	0
chrMT_3439_C	0	0	0.0001	0	0	0.0001	0	0	0	0.0002	0
chrMT_3442_C	0	0	0	0.0003	0	0	0.0004	0.0002	0	0	0.0001
chrMT_3445_C	0	0	0	0	0	0	0	0.0003	0	0.0006	0
chrMT_3448_C	0	0	0.0001	0	0	0	0	0	0.0003	0	0.0001
chrMT_3449_C	0	0	0	0	0	0	0	0.0002	0	0	0
chrMT_3450_C	0	0	0	0	0	0	0	0	0	0	0
chrMT_3453_C	0	0.0004	0	0.0012	0.0019	0.0019	0.0009	0.0028	0.0011	0.0019	0.0014
chrMT_3454_G	0.0001	0	0.0003	0.0003	0	0.0001	0.0002	0.0003	0	0.0005	0.0002
chrMT_3455_C	0.0001	0.0002	0	0.0001	0	0	0	0.0002	0.0001	0.0002	0.0001
chrMT_3457_G	0.0001	0	0	0.0092	0.0077	0.0113	0.0101	0.009	0.0039	0.0051	0.0064
chrMT_3459_C	0.0001	0.0002	0.0003	0.0002	0	0.0001	0	0.0003	0	0.0003	0
chrMT_3460_G	0.0003	0.0004	0.0005	0.0002	0.0003	0.0001	0.0009	0.0002	0.0006	0.0007	0.0002
chrMT_3461_C	0	0	0	0.0002	0	0	0	0	0.0001	0	0
chrMT_3462_C	0.0001	0.0002	0	0	0.0006	0	0	0	0	0	0.0001
chrMT_3469_C	0	0	0.0002	0	0	0	0	0.0002	0.0001	0	0
chrMT_3471_C	0	0	0	0	0	0	0.0002	0.0002	0	0	0.0001
chrMT_3474_C	0	0	0	0.0032	0.0039	0.0026	0.0055	0.0053	0.0019	0.0019	0.0026
chrMT_3476_C	0.0001	0	0	0	0	0	0	0	0	0.0003	0
chrMT_3477_C	0	0.0002	0	0.0002	0	0	0	0	0	0	0.0001
chrMT_3481_G	0	0.0002	0	0.0003	0	0.0003	0	0.0004	0	0	0
chrMT_3483_G	0.0001	0	0	0	0	0	0	0	0	0.0002	0
chrMT_3484_C	0.0002	0	0.0002	0.0005	0	0.0006	0.0007	0.0007	0.0002	0.0007	0.0004
chrMT_3485_C	0	0	0	0.0002	0	0	0	0	0	0.0002	0
chrMT_3486_C	0	0	0	0	0.0003	0.0001	0	0.0003	0	0.0002	0
chrMT_3487_C	0	0	0	0	0	0	0	0	0	0	0
chrMT_3493_C	0	0.0004	0	0	0	0	0	0.0002	0.0001	0	0.0002
chrMT_3494_C	0.0002	0	0.0002	0	0	0	0.0002	0	0.0001	0	0.0002
chrMT_3495_C	0	0	0	0	0	0	0	0	0	0.0002	0.0001
chrMT_3496_G	0.0003	0	0	0.0002	0.0007	0.0003	0.0002	0.0007	0.0005	0.0002	0.0002
chrMT_3497_C	0	0	0.0005	0	0	0.0001	0	0	0.0002	0	0.0001
chrMT_3498_C	0.0002	0	0.0002	0	0	0	0	0	0	0	0.0001
chrMT_3500_C	0	0	0	0	0	0	0	0.0002	0	0.0002	0
chrMT_3503_C	0	0	0	0.0015	0.0049	0.0019	0.0052	0.0097	0.0007	0.0021	0.0015
chrMT_3506_C	0	0.0002	0.0003	0.002	0.0007	0.0009	0.0007	0.0005	0.0003	0	0.0004
chrMT_3507_C	0	0	0.0002	0.0008	0	0	0.0002	0.0003	0	0	0
chrMT_3510_C	0	0	0	0.0037	0.004	0.0028	0.0031	0.0038	0.0005	0.0014	0.0006
chrMT_3512_C	0	0	0	0	0	0	0	0	0	0	0
chrMT_3513_C	0.0002	0.0002	0.0002	0	0	0	0	0	0	0	0
chrMT_3514_C	0	0	0	0	0	0	0	0	0.0002	0	0
chrMT_3516_C	0	0	0	0.0006	0	0.0005	0.0002	0	0.0002	0	0.0002
chrMT_3519_C	0	0	0.0002	0.0002	0	0	0.0002	0.0002	0	0.0002	0.0001
chrMT_3522_C	0	0	0	0.0054	0.005	0.0045	0.0138	0.0195	0.0028	0.0033	0.0033
chrMT_3524_C	0.0002	0	0.0002	0	0	0	0	0	0.0002	0.0004	0
chrMT_3525_C	0	0	0	0	0	0.0006	0	0.0002	0	0.0002	0
chrMT_3526_G	0.0004	0.0005	0.0008	0.0004	0.0004	0.0003	0.0003	0.0002	0.0007	0.0002	0.0007
chrMT_3527_C	0	0	0.0002	0	0	0	0	0	0	0	0
chrMT_3528_C	0	0.0005	0	0.0004	0	0	0	0	0	0	0.0001
chrMT_3529_C	0	0	0.0004	0	0.0004	0	0	0	0	0	0
chrMT_3530_C	0.0004	0	0.0004	0	0	0	0	0.0004	0	0.0002	0
chrMT_3531_G	0.0002	0	0	0.0311	0.0394	0.0342	0.0048	0.0066	0.0027	0.0038	0.0025
chrMT_3533_C	0	0	0.0002	0.0005	0	0.0005	0	0.0004	0	0.0002	0
chrMT_3534_C	0	0	0	0	0	0	0	0	0.0002	0.0002	0
chrMT_3538_G	0.0002	0.0002	0	0.0002	0.0004	0.0002	0.0003	0	0.0002	0	0.0001
chrMT_3539_C	0	0.0002	0.0002	0	0	0.0002	0	0.0002	0.0002	0	0
chrMT_3541_C	0	0	0	0.0002	0	0.0008	0	0	0.0003	0	0
chrMT_3543_C	0.0006	0	0	0	0.0004	0.0002	0.0003	0.0002	0	0.0002	0.0001
chrMT_3545_C	0	0.0003	0	0	0	0	0	0	0	0.0002	0
chrMT_3546_C	0	0	0	0	0	0	0	0.0004	0	0	0.0002
chrMT_3549_C	0	0	0	0.0017	0.0028	0.003	0.0025	0.0055	0.0009	0.003	0.0009
chrMT_3550_G	0.0002	0	0.0002	0	0	0.0011	0	0	0.0002	0.0002	0.0003
chrMT_3551_C	0	0	0	0	0	0	0	0	0	0	0
chrMT_3553_C	0	0	0	0	0	0	0	0.0009	0	0	0
chrMT_3556_C	0	0.0003	0	0.0002	0	0.0006	0.0009	0.0019	0.0004	0.0015	0.0002
chrMT_3559_C	0.0004	0	0	0	0.0004	0	0	0.0002	0	0.0002	0.0005
chrMT_3563_G	0.0005	0	0	0	0.0004	0	0.001	0.0007	0.0002	0	0.0003
chrMT_3566_C	0	0	0	0	0.0005	0	0	0.0003	0	0.0003	0.0002
chrMT_3567_C	0	0	0.0003	0.0003	0.0005	0	0	0	0.0004	0	0
chrMT_3568_C	0	0	0	0.0003	0	0	0	0	0	0	0
chrMT_3569_C	0	0	0	0	0	0	0	0	0.0002	0	0
chrMT_3570_C	0	0	0	0	0	0.0002	0	0	0	0	0
chrMT_3571_C	0.0003	0	0.0006	0	0	0	0	0.0002	0.0004	0	0
chrMT_3573_C	0	0	0	0.006	0.0027	0.0028	0.0014	0.0011	0.0006	0.0011	0.0008
chrMT_3574_C	0.0002	0	0	0	0.0004	0.0008	0	0.0004	0	0	0
chrMT_3575_C	0	0	0	0	0	0	0	0	0	0	0
chrMT_3576_C	0.0002	0	0	0	0	0	0	0	0	0	0
chrMT_3580_C	0	0	0	0	0.0004	0	0	0	0	0.0002	0
chrMT_3581_C	0	0	0	0	0	0	0	0.0002	0	0	0.0003
chrMT_3582_C	0	0	0	0.0002	0	0	0	0	0.0002	0	0
chrMT_3585_C	0.0003	0.0003	0	0	0.0009	0.0002	0	0	0	0.0005	0
chrMT_3586_C	0	0	0	0	0	0	0.0003	0	0	0.0005	0
chrMT_3587_C	0	0.0003	0	0	0	0	0	0	0	0	0
chrMT_3588_C	0	0	0	0.0002	0	0	0	0	0	0	0
chrMT_3589_C	0	0	0	0	0	0	0.0003	0	0	0	0.0002
chrMT_3591_G	0	0	0	0	0	0	0	0	0.0004	0	0
chrMT_3592_G	0	0.0003	0	0	0	0.0006	0	0	0	0.0005	0.0002
chrMT_3594_C	0	0.0003	0.0003	0.0083	0.0112	0.0091	0.0072	0.0057	0.0035	0.0053	0.0054
chrMT_3597_C	0	0	0.0002	0.0002	0.0005	0.0002	0	0.0009	0	0.0002	0.0003
chrMT_3598_C	0	0	0	0	0	0	0	0.0002	0	0	0.0002
chrMT_3600_C	0	0	0	0.0005	0.0005	0.0008	0.0019	0.0014	0.0006	0.0007	0.0007
chrMT_3603_C	0	0	0	0	0	0	0	0	0.0004	0	0
chrMT_3604_C	0	0	0	0	0	0	0	0	0	0.0002	0
chrMT_3607_G	0.0003	0	0	0	0	0	0	0.0005	0	0	0
chrMT_3608_G	0	0	0	0	0	0.0002	0	0	0.0004	0	0
chrMT_3609_C	0	0	0	0	0	0.0002	0	0	0	0	0
chrMT_3610_C	0	0	0	0	0	0	0	0	0	0	0
chrMT_3612_C	0	0	0	0.0034	0.0005	0.0016	0.0023	0.0035	0.0021	0.003	0.0002
chrMT_3613_C	0.0002	0	0	0	0	0	0	0	0	0.0002	0
chrMT_3622_C	0	0	0	0.0002	0.001	0.0002	0.0013	0.001	0	0	0
chrMT_3625_G	0.0003	0.0007	0.0002	0.0002	0	0.0006	0.001	0.0002	0	0	0.0003
chrMT_3626_C	0	0.0003	0	0	0	0	0	0.0005	0	0.0002	0.0002
chrMT_3627_C	0	0	0	0	0	0	0	0.0002	0	0	0
chrMT_3629_C	0	0.0003	0	0	0	0	0	0	0.0002	0	0
chrMT_3630_C	0	0	0	0	0	0	0	0	0	0	0
chrMT_3632_C	0	0	0	0.0006	0.0004	0.0002	0.0008	0.0006	0.0005	0	0.0004
chrMT_3635_G	0.0003	0.0003	0	0	0	0	0	0	0.0002	0	0.0006
chrMT_3636_C	0	0	0	0	0	0	0.0003	0	0	0	0
chrMT_3637_C	0	0	0	0	0	0.0002	0	0	0	0	0
chrMT_3640_G	0.0005	0.0003	0.0002	0.0005	0	0.0002	0	0	0	0.0002	0.0003
chrMT_3641_C	0.0005	0.0003	0	0	0	0	0	0	0	0.0002	0.0001
chrMT_3642_C	0.0005	0	0	0	0	0	0	0.0002	0	0	0
chrMT_3643_G	0.0005	0	0.0009	0.0004	0	0.0006	0.0003	0.0007	0	0.0011	0.0002
chrMT_3648_C	0	0	0	0.0002	0	0.0004	0.0003	0.0002	0.0002	0.0002	0
chrMT_3650_C	0	0	0	0.0046	0.007	0.0045	0.0017	0.0017	0.0004	0.0002	0.0003
chrMT_3654_C	0.0005	0	0	0.0036	0.0037	0.004	0.0022	0.001	0.001	0.001	0.0013
chrMT_3655_C	0	0	0.0004	0	0	0.0002	0	0	0	0	0
chrMT_3657_C	0	0	0	0.0021	0.0013	0.0021	0.0005	0.0006	0	0.0008	0.0001
chrMT_3659_G	0	0	0	0.0098	0.0083	0.0086	0.005	0.0032	0.002	0.0017	0.0014
chrMT_3662_C	0	0	0	0.012	0.0088	0.0112	0.0051	0.0075	0.003	0.0023	0.0024
chrMT_3664_G	0	0	0.0002	0	0	0	0	0	0.0002	0	0
chrMT_3665_G	0.0002	0	0	0	0	0	0	0	0.0002	0	0
chrMT_3666_G	0	0	0	0	0	0	0	0.0002	0	0	0.0001
chrMT_3668_G	0	0.0003	0	0.0054	0.007	0.0052	0.0024	0.0021	0	0.0004	0.0004
chrMT_3670_G	0	0.0014	0.0004	0	0.0013	0.0003	0.0003	0.0006	0.0002	0	0.0003
chrMT_3671_C	0.0002	0	0.0004	0.0004	0	0.0002	0.0003	0.001	0	0.0002	0
chrMT_3674_C	0.0002	0.0003	0	0.0027	0.0032	0.0041	0.0022	0.002	0.0008	0.0008	0.0007
chrMT_3678_C	0.0002	0	0	0	0	0	0	0.0002	0	0	0
chrMT_3680_C	0	0.0003	0	0.0004	0	0.0007	0.0003	0.0004	0.0002	0	0.0001
chrMT_3684_C	0	0	0	0	0	0.0004	0	0	0	0	0.0001
chrMT_3687_C	0.0002	0.0003	0	0.0002	0.0004	0.0004	0	0	0	0	0
chrMT_3688_G	0.0002	0.0003	0.0004	0.0002	0	0.0004	0.0003	0.0002	0	0.0004	0.0001
chrMT_3689_C	0	0	0	0.0004	0	0.0002	0.0003	0.0002	0.0002	0.0002	0.0001
chrMT_3690_C	0	0	0	0	0	0	0.0003	0.0004	0	0	0.0003
chrMT_3691_C	0.0002	0	0	0.0002	0	0	0	0.0002	0	0	0
chrMT_3693_G	0.0002	0.0003	0	0.0004	0.0009	0.0011	0.0039	0.0025	0.0021	0.0021	0.0021
chrMT_3696_C	0.0002	0.0003	0.0003	0.0043	0.0026	0.0055	0.014	0.0129	0.0044	0.0078	0.0061
chrMT_3697_G	0	0.0003	0	0.0004	0	0	0	0.0002	0	0	0
chrMT_3698_G	0.0002	0	0	0.0004	0.0004	0.0002	0	0.0002	0	0.0004	0.0001
chrMT_3699_C	0	0	0	0.0006	0.0009	0.0002	0.0005	0.0008	0	0	0
chrMT_3700_G	0.0004	0	0.0009	0	0.0004	0.0002	0.0003	0.0004	0.0003	0.0002	0
chrMT_3701_C	0	0	0	0	0	0	0.0003	0	0.0002	0	0.0001
chrMT_3703_C	0.0004	0.0003	0	0	0.0004	0.0004	0	0	0	0.0002	0
chrMT_3705_G	0.0002	0	0.0003	0.0002	0	0.0002	0	0.0002	0.0008	0	0.0001
chrMT_3706_C	0.0004	0.0002	0.0005	0.0002	0.0004	0.0005	0.0005	0.0002	0	0.0004	0.0003
chrMT_3707_G	0	0	0	0	0.0009	0.0002	0.0023	0.0022	0.0005	0.0007	0.0009
chrMT_3709_G	0	0.0002	0.0005	0	0.0004	0	0	0.0002	0	0.0002	0
chrMT_3710_C	0.0002	0.0007	0.0003	0	0	0.0002	0.0002	0.0007	0.0005	0.0005	0.0003
chrMT_3712_G	0.0002	0	0	0	0	0	0.0003	0.0004	0.0002	0.0002	0.0001
chrMT_3715_G	0	0	0	0.0002	0	0.0002	0	0.0004	0	0.0004	0.0001
chrMT_3716_C	0	0.0003	0	0	0	0	0	0	0	0	0
chrMT_3717_C	0	0	0	0	0	0	0.0003	0	0	0	0
chrMT_3718_C	0	0	0	0	0.0004	0	0	0	0	0	0
chrMT_3722_C	0	0	0	0	0	0	0.0005	0	0.0002	0	0
chrMT_3726_C	0	0	0	0	0	0	0.0003	0.0008	0.0002	0	0.0003
chrMT_3728_C	0	0	0	0.0013	0.0005	0.0008	0	0	0	0.0002	0
chrMT_3733_G	0	0	0	0.6445	0.6296	0.6394	0.0032	0.001	0.0002	0	0.0003
chrMT_3736_G	0.0002	0	0	0.0018	0.0005	0.0012	0	0	0	0	0.0001
chrMT_3738_C	0.0002	0	0	0.7041	0.6831	0.7039	0.0016	0.0012	0.001	0.0008	0.0014
chrMT_3740_C	0.0004	0	0	0.0084	0.0055	0.0046	0	0.0002	0	0.0002	0.0001
chrMT_3741_C	0	0	0.0002	0.0051	0.0037	0.0027	0	0	0	0	0
chrMT_3742_C	0.0004	0	0	0	0	0	0	0	0	0	0
chrMT_3745_G	0	0.0003	0	0	0	0.0002	0	0	0.0003	0.0002	0
chrMT_3746_C	0	0	0	0	0	0	0	0	0	0.0002	0
chrMT_3747_C	0.0002	0	0	0	0	0	0	0	0	0	0.0001
chrMT_3750_C	0	0	0	0	0	0	0.0011	0.0004	0.0003	0.0002	0.0009
chrMT_3754_C	0.0002	0	0	0.0002	0	0	0	0	0	0	0.0001
chrMT_3757_C	0	0	0	0	0	0	0.0003	0	0	0	0
chrMT_3761_C	0	0	0.0004	0.0002	0.0009	0	0.0003	0.0006	0	0	0.0007
chrMT_3764_C	0.0004	0	0.0002	0	0.0009	0	0	0.0004	0.0002	0.0004	0.0001
chrMT_3769_C	0	0	0.0002	0	0	0	0	0	0	0.0002	0
chrMT_3776_G	0.0002	0	0	0	0	0	0	0	0	0	0
chrMT_3778_G	0	0	0	0	0	0	0	0	0	0	0
chrMT_3779_G	0.0002	0.0003	0.0002	0	0	0.0002	0	0.0006	0	0.0004	0.0002
chrMT_3780_C	0	0	0	0	0	0	0	0.0002	0	0.0002	0
chrMT_3782_C	0	0	0	0.0002	0	0.0002	0.0005	0.0004	0.0002	0	0.0004
chrMT_3783_C	0	0	0.0004	0	0	0.0002	0	0	0	0.0002	0
chrMT_3789_C	0.0002	0.0002	0	0	0	0	0	0.0006	0	0	0
chrMT_3790_C	0	0	0	0	0	0.0002	0	0	0	0	0
chrMT_3792_C	0	0	0	0.0006	0	0.0007	0.001	0.0016	0.0007	0	0.0003
chrMT_3794_C	0	0	0	0.002	0.0004	0.0014	0.001	0.0004	0.0008	0.0004	0.0009
chrMT_3795_C	0.0002	0	0	0	0	0	0	0	0.0002	0	0.0001
chrMT_3797_C	0.0002	0	0.0002	0.0002	0	0	0.0008	0.0004	0	0.0002	0.0004
chrMT_3798_C	0	0	0	0	0	0.0002	0.0003	0	0	0	0.0001
chrMT_3799_C	0	0	0	0	0	0	0	0	0	0	0
chrMT_3804_C	0.0002	0	0.0004	0.0043	0.0031	0.0026	0.0024	0.0022	0.0008	0.0006	0.0009
chrMT_3806_C	0	0	0	0	0	0	0.0005	0	0	0.0004	0
chrMT_3809_C	0	0.0005	0	0.0002	0	0	0	0	0	0	0
chrMT_3811_C	0	0	0	0	0	0	0	0	0	0	0
chrMT_3814_G	0	0	0	0	0	0	0.0008	0.0009	0	0.0002	0
chrMT_3817_C	0	0	0	0	0	0	0	0.0006	0	0.0004	0
chrMT_3819_C	0	0	0	0	0	0	0	0.0002	0	0	0
chrMT_3820_C	0	0	0	0.0004	0	0	0	0	0.0002	0.001	0
chrMT_3822_C	0	0	0	0.0014	0.0013	0.0008	0.0013	0.0004	0.0002	0.0004	0.0006
chrMT_3824_G	0	0	0	0.0006	0.0013	0.0003	0.0029	0.0006	0	0.0002	0.0007
chrMT_3829_C	0	0	0.0002	0	0	0	0	0	0.0002	0.0002	0
chrMT_3831_C	0.0002	0.0002	0	0.001	0.0009	0.0007	0.0024	0.0026	0	0.0004	0.0004
chrMT_3832_C	0	0	0	0	0	0.0005	0.0003	0.0004	0	0.0002	0
chrMT_3834_G	0.0002	0.0002	0.0002	0	0.0009	0	0.0005	0	0	0.0004	0.0001
chrMT_3835_C	0	0	0	0.0002	0	0	0	0	0	0	0
chrMT_3836_C	0	0	0	0.0002	0	0	0	0	0	0	0
chrMT_3839_C	0	0	0	0.0023	0.0021	0.0028	0.0021	0.0032	0.0005	0.0019	0.0019
chrMT_3842_G	0	0	0	0.0021	0.0022	0.0018	0.0011	0.0008	0.0003	0.001	0.0007
chrMT_3844_C	0	0.0002	0.0002	0.0006	0	0.0006	0.0003	0	0.0002	0	0.0003
chrMT_3845_C	0	0.0002	0	0.0002	0	0	0	0.0002	0.0002	0	0
chrMT_3846_C	0	0	0	0	0	0.0002	0	0.0004	0	0	0
chrMT_3849_G	0	0	0	0.0002	0	0	0	0	0	0	0
chrMT_3850_G	0.0002	0	0.0002	0	0	0.0003	0	0	0.0002	0	0.0001
chrMT_3851_C	0	0.0002	0	0	0	0.0002	0.0003	0.0004	0	0.0008	0.0003
chrMT_3852_C	0.0002	0	0	0	0	0	0	0	0	0	0
chrMT_3860_G	0.0002	0	0.0002	0.0018	0.0018	0.0017	0.0003	0.0011	0.0002	0.0002	0.0008
chrMT_3867_C	0	0.0003	0.0004	0.0006	0.0005	0.0002	0	0.0007	0.0002	0.0008	0.0006
chrMT_3869_C	0	0	0	0.0018	0.0014	0.0017	0.002	0.0013	0.0011	0.0017	0.0015
chrMT_3870_C	0	0	0	0	0	0	0.0003	0	0	0.0002	0.0002
chrMT_3872_C	0	0.0005	0.0004	0	0	0	0	0	0	0	0
chrMT_3874_C	0	0	0.0002	0	0	0	0	0.0002	0.0002	0	0
chrMT_3877_G	0.0002	0	0.0009	0	0.0004	0.0005	0	0.0004	0	0.0002	0.0001
chrMT_3878_C	0	0	0	0	0.0004	0	0.0003	0	0	0	0
chrMT_3880_G	0	0	0	0.0002	0	0	0	0	0.0002	0.0004	0
chrMT_3882_G	0	0	0	0.0048	0.0034	0.0047	0.0038	0.0038	0.002	0.0012	0.0029
chrMT_3884_C	0	0.0002	0	0	0	0	0.0003	0	0	0	0.0001
chrMT_3885_C	0.0002	0	0	0	0	0	0.0003	0	0	0.0002	0
chrMT_3888_C	0	0	0.0002	0	0.0004	0	0.0003	0.0002	0	0.0002	0
chrMT_3889_C	0	0	0.0002	0	0	0	0	0	0	0.0006	0
chrMT_3890_G	0.0002	0.0005	0.0002	0.0015	0.0018	0.001	0.0003	0.0018	0.0002	0.0002	0.0009
chrMT_3893_C	0	0.0003	0	0	0	0	0	0.0002	0.0002	0.0002	0.0002
chrMT_3894_C	0	0	0	0	0	0	0	0.0005	0	0	0.0002
chrMT_3895_C	0	0	0	0	0	0	0	0	0	0	0
chrMT_3896_C	0	0	0	0	0	0.0002	0	0	0	0.0002	0
chrMT_3897_C	0	0	0	0.0004	0	0.0002	0	0	0	0	0
chrMT_3900_C	0	0	0	0.0022	0.0017	0.004	0.0025	0.0017	0.003	0.0041	0.0043
chrMT_3901_G	0	0	0	0.0034	0.0054	0.0033	0.0025	0.0035	0.0023	0.001	0.0024
chrMT_3903_C	0	0	0	0.0023	0.0054	0.0029	0.0028	0.0013	0.0007	0.0006	0.0006
chrMT_3904_C	0	0	0	0	0	0	0	0.0002	0	0	0.0003
chrMT_3907_G	0.0002	0	0.0002	0	0	0.0003	0	0.0002	0	0.0002	0.0005
chrMT_3908_C	0.0007	0	0.0009	0.0007	0	0	0	0.0009	0.0004	0.001	0.0003
chrMT_3909_C	0	0.0005	0	0	0	0	0	0	0	0	0.0003
chrMT_3910_G	0.0002	0	0	0.0052	0.0016	0.0045	0.0036	0.0045	0.003	0.0026	0.0036
chrMT_3913_G	0.0004	0.0002	0	0	0	0.0002	0	0.0002	0.0002	0	0
chrMT_3914_G	0.0002	0	0	0	0	0	0	0	0	0.0002	0
chrMT_3915_G	0.0004	0	0	0	0	0.0005	0	0.0011	0	0	0.0002
chrMT_3916_G	0	0	0	0.0002	0.0008	0.0005	0.0009	0.002	0.0016	0.0006	0.0011
chrMT_3918_G	0	0	0	0	0.0004	0.0003	0	0.0002	0	0	0.0001
chrMT_3920_C	0	0	0	0.0063	0.0075	0.0059	0.0044	0.0031	0.0099	0.0166	0.014
chrMT_3921_C	0	0	0.0002	0	0	0.0002	0	0.0002	0.0002	0.0008	0.0012
chrMT_3922_G	0.0002	0	0	0.0017	0.0004	0.0004	0.0019	0.0016	0.0007	0.0012	0.001
chrMT_3925_C	0	0	0	0	0	0	0	0.0002	0	0.0002	0
chrMT_3928_G	0	0	0	0	0	0	0	0	0.0002	0	0
chrMT_3930_C	0	0	0	0.0022	0.0011	0.0016	0.0008	0.0018	0.0015	0.003	0.0014
chrMT_3932_C	0	0	0	0.001	0	0.0006	0	0.0006	0.0003	0.0006	0.0001
chrMT_3934_G	0	0	0	0	0	0	0	0	0	0	0
chrMT_3935_G	0.0002	0	0	0	0.0004	0	0	0	0	0	0
chrMT_3936_C	0	0	0	0	0	0	0	0.0002	0	0.0002	0.0003
chrMT_3939_C	0	0	0	0.0005	0.0004	0.0012	0.0019	0.0006	0.001	0.001	0.0009
chrMT_3942_C	0	0	0	0.0002	0	0.0002	0.0003	0	0	0.0004	0.0005
chrMT_3945_C	0	0.0012	0.0002	0.0053	0.0051	0.0039	0.0159	0.0142	0.0029	0.0035	0.0041
chrMT_3946_G	0	0	0.0002	0.0003	0.0012	0.0002	0.0005	0.0004	0.0005	0	0.001
chrMT_3951_C	0.0002	0.0017	0.0009	0.001	0.0004	0	0.0005	0.0009	0.0007	0.0004	0.0006
chrMT_3952_G	0	0.0008	0.0007	0.0004	0	0.0002	0	0.0002	0	0.0002	0
chrMT_3953_C	0	0.0002	0	0.0002	0	0.0003	0	0.0002	0	0	0
chrMT_3954_C	0	0	0.0005	0	0.0004	0	0	0	0	0	0.0001
chrMT_3955_G	0.0009	0.0002	0	0.001	0.0004	0.0005	0	0.0004	0.0009	0.0008	0.0006
chrMT_3956_C	0.0002	0	0	0.0002	0	0	0.0003	0.0002	0	0.0002	0.0001
chrMT_3958_G	0	0	0	0	0	0.0003	0	0	0	0	0
chrMT_3959_G	0.0002	0	0.0002	0.0005	0	0.0002	0.0005	0.0004	0.0003	0.0002	0.0001
chrMT_3960_C	0.0004	0	0	0.0003	0	0.0002	0	0.0004	0	0.0002	0.0004
chrMT_3961_C	0	0	0.0002	0	0	0	0	0.0002	0	0.0004	0
chrMT_3962_C	0	0	0	0	0	0	0	0.0002	0	0	0
chrMT_3963_C	0	0.0002	0	0.0002	0	0	0	0	0	0	0
chrMT_3966_C	0	0	0	0.0034	0.0034	0.002	0.0023	0.0023	0.009	0.0134	0.0098
chrMT_3967_G	0	0	0	0	0	0	0	0.0002	0.0003	0.0004	0
chrMT_3968_C	0	0.0002	0	0	0	0	0	0	0	0	0
chrMT_3969_C	0	0	0	0	0.0004	0.0005	0	0	0	0	0.0003
chrMT_3970_C	0	0	0	0	0	0	0	0	0	0	0
chrMT_3975_C	0	0	0	0.0005	0	0.0003	0.0007	0	0.0008	0.0008	0.0004
chrMT_3978_C	0	0	0	0.0019	0.0014	0.0012	0.0017	0.002	0.0011	0.0033	0.0032
chrMT_3982_G	0.0002	0	0	0	0	0.0002	0.0003	0	0	0	0.0001
chrMT_3983_C	0.0005	0	0	0.0002	0.0004	0	0	0	0	0	0.0001
chrMT_3984_C	0	0	0	0	0	0	0.0005	0.0002	0	0.0002	0
chrMT_3985_G	0.0002	0.0005	0.0004	0.0005	0.0004	0.0011	0.0023	0.0021	0.0007	0.0014	0.0012
chrMT_3990_C	0.0002	0.0005	0	0	0	0.0002	0	0	0.0002	0	0
chrMT_3992_C	0	0	0	0.0002	0	0.0002	0.0003	0	0	0	0
chrMT_3996_C	0	0.0003	0.0004	0	0	0	0	0	0.0003	0	0
chrMT_4011_C	0	0	0	0	0	0	0	0	0.0003	0	0
chrMT_4013_C	0.0002	0	0.0002	0	0	0	0	0	0	0	0
chrMT_4014_C	0	0	0	0	0	0	0	0.0002	0	0	0.0001
chrMT_4015_C	0.0002	0	0	0	0	0	0	0	0	0	0
chrMT_4017_C	0	0	0	0.001	0	0.0003	0.0012	0.0012	0.0003	0.001	0.0004
chrMT_4019_C	0	0	0	0	0	0	0	0	0	0	0
chrMT_4020_C	0.0002	0	0	0.0002	0	0	0	0	0.0002	0	0.0001
chrMT_4022_C	0	0	0	0	0	0	0	0.0004	0	0	0
chrMT_4025_C	0	0.0002	0	0	0	0	0	0	0	0	0.0003
chrMT_4029_C	0	0	0	0.0002	0	0.0001	0	0.0002	0	0	0
chrMT_4032_C	0	0	0	0.0142	0.0175	0.0153	0.0039	0.0032	0.0022	0.0033	0.0029
chrMT_4033_C	0	0	0	0.0002	0	0.0003	0	0	0	0	0
chrMT_4036_G	0	0	0	0	0	0.0005	0	0.0002	0	0.0002	0
chrMT_4037_G	0	0	0	0.0026	0.0028	0.0036	0.0037	0.005	0.001	0.0022	0.0006
chrMT_4040_C	0.0002	0	0	0	0	0	0	0	0	0.0002	0
chrMT_4043_C	0	0.0002	0	0	0	0.0001	0	0	0	0.0002	0
chrMT_4048_G	0.0002	0	0	0.0042	0.0023	0.0055	0.0038	0.0066	0.0068	0.0057	0.007
chrMT_4050_C	0.0002	0.0002	0.0002	0.0002	0.0003	0.0001	0	0.0002	0	0.0006	0.0001
chrMT_4051_G	0.0011	0.0005	0.0004	0.0006	0	0.0005	0.0005	0.0004	0.0005	0.001	0
chrMT_4052_C	0	0	0.0004	0	0.0003	0	0	0	0	0	0
chrMT_4054_C	0.0004	0	0	0	0	0.0001	0.0002	0	0	0	0
chrMT_4056_C	0	0	0	0.0002	0	0.0003	0.0002	0.0002	0.0002	0	0
chrMT_4058_C	0.0002	0	0	0.0003	0	0.0006	0.0002	0.0002	0.0003	0.0002	0.0005
chrMT_4059_C	0	0	0	0.0001	0.0003	0.0004	0	0.0002	0.0001	0.0004	0.0001
chrMT_4060_C	0.0002	0.0002	0	0	0	0	0	0	0	0	0
chrMT_4061_C	0	0	0	0	0	0.0001	0	0	0	0	0.0001
chrMT_4063_G	0.0003	0	0	0	0.0003	0.0003	0.0011	0.0011	0.0006	0.0002	0.0001
chrMT_4066_C	0	0	0	0	0	0	0	0	0	0.0002	0
chrMT_4068_C	0	0	0	0.0002	0	0.0001	0.0002	0	0	0	0.0003
chrMT_4071_C	0	0	0.0002	0	0	0	0	0.0006	0.0003	0	0.0001
chrMT_4073_C	0	0.0002	0	0.0005	0	0	0	0	0	0	0
chrMT_4076_C	0	0	0.0002	0	0	0.0001	0	0	0.0002	0	0
chrMT_4084_G	0	0	0	0.0003	0	0	0	0	0	0.0004	0
chrMT_4086_C	0	0	0	0.0033	0.0044	0.0034	0.0032	0.0031	0.0066	0.011	0.0064
chrMT_4088_C	0.0002	0	0	0	0	0	0	0	0.0003	0	0
chrMT_4089_C	0	0	0	0	0	0	0	0	0	0	0
chrMT_4092_G	0.0004	0	0	0.0002	0	0.0005	0.0005	0.0006	0	0.0002	0.0003
chrMT_4094_C	0.0002	0	0	0.0002	0	0	0.0002	0	0	0	0.0003
chrMT_4095_C	0	0	0	0	0	0	0.0002	0	0	0	0
chrMT_4096_C	0	0	0	0	0	0	0	0	0	0	0
chrMT_4099_C	0	0	0	0	0	0	0	0.0002	0	0	0
chrMT_4102_C	0	0.0002	0	0.0002	0	0.0004	0.0009	0.0006	0.0002	0.0007	0.0003
chrMT_4106_C	0	0	0	0	0	0	0	0	0	0	0
chrMT_4107_C	0.0002	0	0	0.0003	0	0	0	0	0	0.0004	0.0001
chrMT_4109_C	0	0	0	0	0.0003	0.0005	0.0012	0.0012	0.0003	0.0002	0.0003
chrMT_4110_C	0	0	0	0	0	0.0003	0.0002	0	0	0.0002	0.0003
chrMT_4111_C	0	0	0	0.0002	0	0	0	0	0	0	0
chrMT_4113_G	0	0	0	0	0	0	0	0	0	0	0
chrMT_4116_C	0	0	0.0002	0	0.0003	0.0005	0.001	0.0002	0	0.0002	0.0008
chrMT_4121_G	0	0	0	0.0002	0.0003	0.0003	0	0	0	0.0002	0
chrMT_4126_C	0	0	0	0	0	0.0003	0.0008	0.0004	0.0002	0	0.0003
chrMT_4127_G	0	0.0003	0.0006	0.0007	0.001	0.0011	0.001	0.0011	0.0002	0.0006	0.0002
chrMT_4130_C	0	0.0003	0	0	0	0	0	0.0002	0.0002	0.0002	0
chrMT_4132_G	0.0005	0	0.0002	0.0003	0	0.0003	0.0002	0.0002	0.0003	0.0002	0.0002
chrMT_4133_C	0.0002	0	0.0007	0.0002	0.0009	0.0009	0.0005	0.0004	0.0003	0.0002	0.0002
chrMT_4137_C	0	0	0	0.0002	0	0	0	0	0.0002	0.0006	0
chrMT_4138_C	0.0002	0	0	0	0	0	0.0002	0	0.0002	0.0002	0.0002
chrMT_4139_C	0	0	0	0	0	0	0	0.0002	0	0	0
chrMT_4140_C	0	0	0	0.0002	0	0	0	0.0006	0	0	0
chrMT_4141_C	0	0.0003	0	0	0	0	0	0	0	0.0002	0.0003
chrMT_4142_G	0.0004	0	0.0002	0.0009	0.0003	0.0008	0.0013	0.0016	0.0016	0.0006	0.0008
chrMT_4146_C	0	0	0	0.0009	0.0013	0.0006	0.0003	0.0016	0.0005	0.0006	0.0016
chrMT_4147_C	0	0	0	0	0	0	0	0.0007	0	0	0
chrMT_4148_G	0	0.0003	0.0008	0.0003	0.001	0.0002	0.001	0.0004	0.0003	0.0008	0.0002
chrMT_4149_C	0	0	0.0002	0	0	0	0	0	0	0.0002	0.0002
chrMT_4152_C	0	0.0003	0.0004	0.0002	0.0006	0	0	0.0007	0.0005	0.0011	0
chrMT_4153_G	0	0	0	0.0066	0.0073	0.0092	0.0162	0.0113	0.0086	0.0064	0.0091
chrMT_4155_C	0	0	0	0.0005	0.0003	0.0005	0.0003	0.0004	0.0003	0.0002	0.0002
chrMT_4156_C	0	0	0	0	0.0003	0	0	0	0	0	0
chrMT_4159_C	0	0.0002	0	0	0	0	0	0	0.0002	0.0002	0.0001
chrMT_4161_C	0.0002	0	0	0	0.0011	0	0.0021	0.0006	0.0006	0	0.0006
chrMT_4165_C	0	0	0	0	0	0.0001	0.0002	0.0002	0	0.0002	0
chrMT_4167_C	0	0	0	0	0	0	0	0.0004	0	0	0.0001
chrMT_4168_C	0.0002	0	0	0	0	0.0003	0	0	0	0	0
chrMT_4170_C	0	0	0.0002	0.0007	0.0003	0.0007	0.0021	0.0028	0.0014	0.002	0.0017
chrMT_4171_C	0	0	0	0	0	0	0.0003	0	0.0002	0.0002	0
chrMT_4175_G	0	0	0	0.0002	0.0003	0	0.0005	0	0	0	0
chrMT_4182_C	0	0.0003	0	0.0002	0	0	0	0	0	0	0
chrMT_4185_C	0	0	0	0.0005	0.0026	0.001	0.0021	0.0038	0.002	0.0014	0.0024
chrMT_4186_C	0	0	0.0002	0	0	0.0002	0	0	0	0	0.0003
chrMT_4189_C	0	0.0005	0	0.0002	0	0	0	0.0002	0.0002	0	0
chrMT_4190_C	0	0.0003	0	0	0	0.0002	0	0	0.0002	0.0007	0
chrMT_4192_C	0	0	0	0.0002	0	0	0	0.0002	0	0	0
chrMT_4194_C	0	0	0.0002	0.0002	0.0003	0.0002	0.0005	0.0009	0.0002	0	0.0008
chrMT_4196_C	0	0	0.0002	0.0002	0	0	0	0	0	0.0002	0
chrMT_4197_C	0	0	0	0	0	0	0	0	0	0	0
chrMT_4198_C	0	0	0	0	0	0	0	0	0	0	0
chrMT_4201_G	0.0002	0	0	0	0.0006	0	0	0	0	0.0002	0.0002
chrMT_4202_C	0	0	0	0	0	0	0	0	0	0	0
chrMT_4207_C	0	0	0	0	0	0	0.0003	0	0	0	0
chrMT_4214_G	0	0	0	0	0	0.0005	0.0003	0.0015	0.0005	0.001	0.0005
chrMT_4219_G	0	0	0	0	0	0	0	0	0	0	0
chrMT_4221_C	0	0	0	0	0.001	0.0009	0.0003	0.0005	0	0	0.0004
chrMT_4223_C	0	0	0	0	0.0003	0.0002	0.0008	0.0005	0.0002	0.0002	0
chrMT_4224_C	0	0	0	0	0	0	0	0.0002	0	0.0002	0.0002
chrMT_4228_C	0.0002	0	0	0	0	0	0	0	0	0	0
chrMT_4229_C	0	0	0	0	0	0	0.0003	0.0003	0	0	0
chrMT_4230_C	0	0	0	0	0	0	0	0	0	0	0
chrMT_4235_C	0.0002	0	0	0.0002	0	0	0	0	0	0	0.0002
chrMT_4239_C	0	0	0	0	0.0003	0.0005	0.0005	0.0005	0.0007	0	0.0004
chrMT_4241_C	0.0002	0	0	0.0005	0.001	0.0007	0.0013	0.0013	0.0004	0.0007	0.0002
chrMT_4242_C	0.0002	0.0003	0.0002	0	0	0	0	0	0.0002	0	0
chrMT_4244_G	0.0002	0.0003	0	0.0002	0	0.0003	0	0.0005	0	0.0002	0.0002
chrMT_4245_C	0.0006	0	0.0004	0	0.0003	0	0	0	0	0.0002	0
chrMT_4249_C	0	0	0.0005	0.0009	0.0007	0.0014	0.0008	0.0008	0.0005	0.0017	0.0009
chrMT_4250_C	0	0	0.0002	0	0.0003	0.0002	0.0011	0	0.0002	0.0002	0
chrMT_4251_C	0	0.0006	0	0	0	0	0	0	0	0	0
chrMT_4252_C	0	0	0	0	0	0.0002	0	0	0	0	0.0004
chrMT_4253_C	0	0	0	0.0002	0	0	0	0	0	0	0
chrMT_4255_C	0	0.0003	0	0.0002	0.001	0	0.0018	0.0007	0.0002	0.0005	0.0007
chrMT_4259_C	0	0	0	0	0.0003	0	0	0	0	0.0002	0
chrMT_4260_C	0	0	0	0.0002	0	0	0	0	0	0	0
chrMT_4264_G	0	0	0	0.0002	0	0	0	0	0	0	0.0002
chrMT_4271_G	0	0	0	0	0	0	0	0	0.0004	0	0
chrMT_4273_C	0	0	0	0.0003	0.0014	0.0005	0.0016	0.0015	0.004	0.0057	0.0045
chrMT_4275_G	0	0	0	0.0005	0.0003	0.0005	0.0016	0.002	0.007	0.0086	0.0054
chrMT_4282_G	0	0	0	0	0	0	0.0005	0	0.0002	0	0
chrMT_4284_G	0	0.0006	0	0	0	0	0	0	0	0	0
chrMT_4288_C	0	0	0	0	0	0	0.0003	0	0	0	0
chrMT_4292_G	0	0	0.0002	0	0	0.0003	0.0008	0.0005	0	0	0.0002
chrMT_4296_G	0	0	0	0	0	0.0002	0.0003	0.0007	0.0002	0	0.0004
chrMT_4298_G	0.0002	0	0	0	0	0	0	0.001	0.0004	0.0002	0.0005
chrMT_4308_G	0.0002	0	0	0	0	0	0	0	0.0002	0	0
chrMT_4309_G	0	0	0	0.0004	0.0007	0	0.0008	0.001	0.0009	0.0003	0.0004
chrMT_4311_G	0	0	0	0	0	0	0	0.0003	0.0002	0	0
chrMT_4312_C	0	0	0	0	0	0	0	0	0	0.0002	0
chrMT_4318_C	0	0	0.0004	0.0002	0	0	0	0	0	0	0
chrMT_4319_C	0	0	0	0	0	0	0.0003	0	0	0	0
chrMT_4320_C	0	0	0	0	0	0	0	0	0	0	0.0002
chrMT_4321_C	0	0	0	0.0002	0	0.0003	0	0	0	0	0
chrMT_4322_C	0.0002	0	0	0	0	0	0	0	0	0	0
chrMT_4329_C	0	0	0	0.0003	0.0007	0.0002	0.0005	0	0	0	0
chrMT_4332_G	0	0	0	0	0.0003	0	0	0.0002	0.0005	0	0
chrMT_4333_G	0	0	0.0002	0.0067	0.011	0.0065	0.0125	0.0097	0.0064	0.0035	0.0038
chrMT_4335_C	0	0	0	0	0	0	0	0.0002	0.0002	0	0
chrMT_4339_G	0	0	0	0.0005	0	0	0.0008	0	0.0002	0.001	0.0007
chrMT_4341_G	0.0002	0	0	0	0	0	0	0.0002	0	0	0.0003
chrMT_4345_C	0	0.0003	0	0.0005	0.0007	0.0015	0.0008	0.001	0.0007	0.0002	0.0002
chrMT_4346_G	0	0.0003	0.0006	0.0002	0.0007	0.0007	0.0008	0.001	0.0004	0	0.0002
chrMT_4349_C	0.0002	0	0	0.0002	0	0	0	0	0	0.0002	0
chrMT_4350_C	0.0002	0	0	0	0	0	0	0.0002	0.0002	0	0
chrMT_4351_C	0	0	0	0	0	0	0	0	0	0	0
chrMT_4354_C	0	0	0	0.0059	0.0076	0.0068	0.0068	0.0068	0.0048	0.0056	0.0052
chrMT_4355_C	0	0	0.0004	0	0	0.0002	0	0.0002	0	0.0002	0
chrMT_4356_C	0	0	0	0	0	0	0	0	0.0002	0	0
chrMT_4358_G	0	0	0.0002	0.001	0.0024	0.0007	0.0011	0.0012	0.0008	0.0002	0.0002
chrMT_4360_G	0	0	0.0002	0.0002	0.0011	0.0002	0	0.0002	0	0	0.0002
chrMT_4364_C	0	0	0	0.0023	0.0043	0.0022	0.0034	0.0013	0.001	0.001	0.0027
chrMT_4365_C	0	0.0003	0	0.0002	0	0	0	0.0003	0	0	0
chrMT_4372_C	0	0	0	0	0	0	0.0003	0	0	0	0
chrMT_4374_C	0	0	0.0002	0.0002	0.0011	0.0007	0.0006	0.001	0.0008	0.0005	0.0013
chrMT_4375_C	0.0004	0.0005	0	0.0002	0.0004	0.0004	0	0.0005	0.0002	0.0003	0.0002
chrMT_4376_G	0	0	0.0004	0	0	0	0.0003	0	0	0.0003	0
chrMT_4378_G	0.0004	0.0008	0.0002	0.0007	0	0.0007	0.0006	0.0003	0.0002	0.0005	0.0002
chrMT_4379_C	0.0002	0.0003	0.0002	0.0004	0.0003	0.0003	0	0	0	0	0.0004
chrMT_4380_C	0	0	0.0002	0	0	0	0	0	0	0	0
chrMT_4382_C	0	0	0	0	0	0.0002	0	0	0	0	0.0002
chrMT_4383_C	0	0	0	0	0	0.0003	0	0	0	0.0002	0
chrMT_4387_C	0	0	0	0.0006	0.0003	0.0017	0.0017	0.0015	0.0005	0.0008	0.0003
chrMT_4389_C	0	0	0	0	0	0.0001	0.0002	0.0002	0	0	0.0003
chrMT_4391_C	0	0.0002	0	0	0	0	0	0	0	0.0002	0
chrMT_4392_C	0.0002	0	0	0	0	0	0	0.0005	0	0	0
chrMT_4393_C	0	0	0	0	0	0	0.0003	0	0	0	0
chrMT_4394_C	0	0	0	0	0	0	0	0	0	0	0
chrMT_4397_C	0	0	0	0.0032	0.0049	0.0038	0.0047	0.0073	0.0017	0.006	0.0056
chrMT_4398_C	0	0	0	0.0002	0	0.0002	0.0003	0	0	0	0
chrMT_4403_G	0.0002	0	0	0.0002	0	0	0	0	0	0	0
chrMT_4407_G	0	0	0	0.0002	0	0	0	0	0.0002	0.0003	0.0004
chrMT_4408_G	0	0	0.0002	0	0.0004	0	0	0	0	0.0003	0.0002
chrMT_4410_C	0	0.0003	0	0.0004	0.0007	0.0012	0.0026	0.0015	0.0004	0.0015	0.0009
chrMT_4412_G	0.0002	0	0	0	0	0	0	0.0003	0.0002	0	0.0007
chrMT_4413_C	0	0	0	0	0	0	0	0.0003	0	0	0.0002
chrMT_4421_G	0.0004	0.0008	0	0.0002	0	0.0003	0	0.0003	0.0004	0	0
chrMT_4422_C	0	0	0	0	0	0.0002	0	0	0	0	0.0002
chrMT_4426_C	0	0	0.0004	0.0002	0.0021	0.0015	0.0023	0.0015	0.001	0.0022	0.0011
chrMT_4427_G	0	0	0	0	0.0004	0	0.0008	0	0	0	0
chrMT_4428_G	0	0	0	0.0005	0.0024	0.0009	0.0014	0.0022	0.0015	0.0009	0.0014
chrMT_4429_G	0.1761	0.1574	0.1744	0.1809	0.1627	0.165	0.1734	0.1818	0.17	0.1633	0.1667
chrMT_4430_C	0	0	0.0002	0	0	0.0002	0	0.0002	0	0	0.0002
chrMT_4431_C	0	0	0	0.0005	0	0	0	0.0005	0	0	0
chrMT_4432_C	0	0.0005	0.0002	0.0002	0	0	0	0	0.0002	0.0002	0.0002
chrMT_4436_C	0	0	0.0002	0	0.0003	0.0002	0	0.0002	0.0002	0	0.0003
chrMT_4437_C	0.0002	0.0003	0	0	0	0	0	0	0.0002	0	0.0002
chrMT_4438_C	0	0	0	0	0	0	0	0	0	0	0
chrMT_4439_C	0	0	0	0	0	0	0	0	0	0	0
chrMT_4440_G	0	0	0	0.0016	0.0004	0.0008	0	0.0005	0.0006	0.0005	0.0004
chrMT_4446_G	0.0002	0	0.0004	0	0	0	0	0.0003	0	0	0
chrMT_4449_G	0	0	0	0	0	0	0	0.0005	0	0	0
chrMT_4450_G	0.0002	0	0.0002	0	0	0.0002	0	0	0	0	0
chrMT_4456_C	0	0.0003	0.0002	0	0.0004	0	0.0003	0.0002	0.0004	0	0
chrMT_4457_C	0	0	0	0	0	0	0	0	0	0	0
chrMT_4458_C	0.0002	0	0	0	0	0	0	0.0003	0	0	0.0004
chrMT_4461_C	0.0002	0	0	0.002	0.0008	0.003	0.0015	0.0024	0.0014	0.0025	0.0013
chrMT_4462_C	0	0	0.0002	0.0002	0	0	0	0	0	0.0003	0
chrMT_4463_C	0	0.0003	0	0	0	0	0	0	0	0	0
chrMT_4464_G	0.0016	0	0.0008	0.0007	0	0.0003	0	0.0005	0.0002	0.0005	0.0006
chrMT_4467_C	0	0	0	0	0	0	0	0.0005	0	0	0
chrMT_4476_C	0	0	0	0.0041	0.0026	0.0016	0.0056	0.005	0.0022	0.0032	0.0024
[truncated: 5,352 more rows]
