# Supplementary material for: DdCBE-mediated mitochondrial base editing in human 3PN embryos
Source: Cell Discov. 2022 Feb 1;8:8. doi: 10.1038/s41421-021-00358-y (PMC8803914; doi:10.1038/s41421-021-00358-y)
Supplement: Supplementary file 4 — Supplementary table S8 [file 41421_2021_358_MOESM4_ESM.xlsx]

## Sheet: Sheet1
Supplementary Table S8. List of excluded SNPs.
NCBI-SNP	Maternal-SNP	Maternal>1%	3PN-G3733 SNP	3PN-G8363 SNP	Total excluded SNP
chrMT_228_G	chrMT_14766_C	chrMT_228_G	chrMT_11719_G	chrMT_9729_C	chrMT_228_G
chrMT_458_C	chrMT_11719_G	chrMT_14016_G	chrMT_14766_C	chrMT_9548_G	chrMT_458_C
chrMT_499_G	chrMT_7028_C	chrMT_617_G	chrMT_7028_C	chrMT_9053_G	chrMT_499_G
chrMT_951_G	chrMT_709_G	chrMT_8485_G	chrMT_16129_G	chrMT_8584_G	chrMT_951_G
chrMT_1048_C	chrMT_16360_C	chrMT_8290_G	chrMT_4086_C	chrMT_8392_G	chrMT_1048_C
chrMT_1050_C	chrMT_12153_C	chrMT_15153_G	chrMT_9053_G	chrMT_7853_G	chrMT_1050_C
chrMT_1442_G	chrMT_12630_G	chrMT_9133_G	chrMT_12406_G	chrMT_709_G	chrMT_1442_G
chrMT_1709_G	chrMT_3970_C	chrMT_9178_G	chrMT_10310_G	chrMT_7028_C	chrMT_1709_G
chrMT_1719_G	chrMT_10310_G		chrMT_12882_C	chrMT_6962_G	chrMT_1719_G
chrMT_2056_G	chrMT_5263_C		chrMT_6962_G	chrMT_6455_C	chrMT_2056_G
chrMT_2283_C	chrMT_207_G		chrMT_3970_C	chrMT_5987_C	chrMT_2283_C
chrMT_2772_C	chrMT_143_G		chrMT_9548_G	chrMT_5821_G	chrMT_2772_C
chrMT_2831_G	chrMT_16129_G		chrMT_13759_G	chrMT_5460_G	chrMT_2831_G
chrMT_3010_G	chrMT_13759_G		chrMT_3010_G	chrMT_5417_G	chrMT_3010_G
chrMT_3116_C	chrMT_13708_G		chrMT_15734_G	chrMT_5237_G	chrMT_3116_C
chrMT_3206_C	chrMT_8584_G		chrMT_4491_G	chrMT_4140_C	chrMT_3206_C
chrMT_3316_G	chrMT_5237_G		chrMT_16261_C	chrMT_4086_C	chrMT_3316_G
chrMT_3497_C	chrMT_15734_G		chrMT_16223_C	chrMT_4071_C	chrMT_3497_C
chrMT_3666_G	chrMT_499_G		chrMT_12705_C	chrMT_4048_G	chrMT_3666_G
chrMT_3705_G	chrMT_15301_G		chrMT_8584_G	chrMT_3970_C	chrMT_3705_G
chrMT_3819_C	chrMT_10400_C		chrMT_7849_C	chrMT_3834_G	chrMT_3819_C
chrMT_3867_C	chrMT_15043_G		chrMT_16245_C	chrMT_16327_C	chrMT_3867_C
chrMT_3882_G	chrMT_3010_G		chrMT_14668_C	chrMT_16294_C	chrMT_3882_G
chrMT_3970_C	chrMT_11914_G		chrMT_143_G	chrMT_16266_C	chrMT_3970_C
chrMT_3992_C	chrMT_103_G		chrMT_14560_G	chrMT_16256_C	chrMT_3992_C
chrMT_4025_C	chrMT_9548_G		chrMT_103_G	chrMT_16255_G	chrMT_4025_C
chrMT_4048_G	chrMT_2835_C		chrMT_548_C	chrMT_16223_C	chrMT_4048_G
chrMT_4071_C	chrMT_8684_C		chrMT_5783_G	chrMT_16169_C	chrMT_4071_C
chrMT_4850_C	chrMT_16319_G		chrMT_8387_G	chrMT_16129_G	chrMT_4850_C
chrMT_4883_C	chrMT_5460_G		chrMT_15508_C	chrMT_15883_G	chrMT_4883_C
chrMT_5147_G	chrMT_7269_G		chrMT_15301_G	chrMT_15301_G	chrMT_5147_G
chrMT_5460_G	chrMT_1598_G		chrMT_15223_C	chrMT_15043_G	chrMT_5460_G
chrMT_6023_G	chrMT_12406_G		chrMT_709_G	chrMT_15040_C	chrMT_6023_G
chrMT_6228_C	chrMT_16294_C		chrMT_15927_G	chrMT_150_C	chrMT_6228_C
chrMT_6260_G	chrMT_1719_G		chrMT_16355_C	chrMT_14766_C	chrMT_6260_G
chrMT_6455_C	chrMT_16192_C		chrMT_13708_G	chrMT_13759_G	chrMT_6455_C
chrMT_6480_G	chrMT_6179_G		chrMT_1598_G	chrMT_13194_G	chrMT_6480_G
chrMT_6962_G	chrMT_16223_C		chrMT_7269_G	chrMT_12976_C	chrMT_6962_G
chrMT_7028_C	chrMT_11176_G		chrMT_16390_G	chrMT_12882_C	chrMT_7028_C
chrMT_7774_C	chrMT_5060_C		chrMT_10400_C	chrMT_12705_C	chrMT_7774_C
chrMT_7853_G	chrMT_16473_G		chrMT_15043_G	chrMT_12549_C	chrMT_7853_G
chrMT_8020_G	chrMT_16266_C		chrMT_8414_C	chrMT_12406_G	chrMT_8020_G
chrMT_8414_C	chrMT_5821_G		chrMT_3705_G	chrMT_12405_C	chrMT_8414_C
chrMT_8467_C	chrMT_15927_G		chrMT_8829_C	chrMT_11914_G	chrMT_8467_C
chrMT_8584_G	chrMT_14560_G		chrMT_8794_C	chrMT_11719_G	chrMT_8584_G
chrMT_8684_C	chrMT_16292_C		chrMT_16185_C	chrMT_10400_C	chrMT_8684_C
chrMT_8794_C	chrMT_16327_C		chrMT_16319_G	chrMT_10310_G	chrMT_8794_C
chrMT_8829_C	chrMT_3834_G		chrMT_7598_G		chrMT_8829_C
chrMT_8896_G	chrMT_4048_G		chrMT_1719_G		chrMT_8896_G
chrMT_9477_G	chrMT_8829_C		chrMT_16167_C		chrMT_9477_G
chrMT_9804_G	chrMT_16169_C		chrMT_16192_C		chrMT_9804_G
chrMT_9966_G	chrMT_16167_C		chrMT_16292_C		chrMT_9966_G
chrMT_10040_C	chrMT_7849_C		chrMT_2766_C		chrMT_10040_C
chrMT_10181_C	chrMT_16390_G		chrMT_4883_C		chrMT_10181_C
chrMT_10310_G	chrMT_16184_C		chrMT_13626_C		chrMT_10310_G
chrMT_10400_C	chrMT_4883_C		chrMT_16290_C		chrMT_10400_C
chrMT_10586_G	chrMT_150_C		chrMT_3483_G		chrMT_10586_G
chrMT_10589_G	chrMT_16471_G		chrMT_8572_G		chrMT_10589_G
chrMT_10607_C	chrMT_8020_G		chrMT_10211_C		chrMT_10607_C
chrMT_10637_C	chrMT_7853_G		chrMT_7244_C		chrMT_10637_C
chrMT_10688_G	chrMT_6455_C				chrMT_10688_G
chrMT_10793_C	chrMT_16245_C				chrMT_10793_C
chrMT_10976_C	chrMT_8155_G				chrMT_10976_C
chrMT_11061_C	chrMT_2766_C				chrMT_11061_C
chrMT_11215_C	chrMT_15508_C				chrMT_11215_C
chrMT_11377_G	chrMT_16355_C				chrMT_11377_G
chrMT_11536_C	chrMT_12405_C				chrMT_11536_C
chrMT_11665_C	chrMT_13194_G				chrMT_11665_C
chrMT_11696_G	chrMT_14668_C				chrMT_11696_G
chrMT_11719_G	chrMT_194_C				chrMT_11719_G
chrMT_11963_G	chrMT_5417_G				chrMT_11963_G
chrMT_11969_G	chrMT_8392_G				chrMT_11969_G
chrMT_12183_G	chrMT_12705_C				chrMT_12183_G
chrMT_12405_C	chrMT_16470_G				chrMT_12405_C
chrMT_12406_G	chrMT_4071_C				chrMT_12406_G
chrMT_12454_G	chrMT_9053_G				chrMT_12454_G
chrMT_12535_C	chrMT_9296_C				chrMT_12535_C
chrMT_12561_G	chrMT_12882_C				chrMT_12561_G
chrMT_12630_G	chrMT_15223_C				chrMT_12630_G
chrMT_12633_C	chrMT_6962_G				chrMT_12633_C
chrMT_12705_C	chrMT_4086_C				chrMT_12705_C
chrMT_12771_G	chrMT_280_C				chrMT_12771_G
chrMT_12882_C	chrMT_3483_G				chrMT_12882_C
chrMT_13135_G	chrMT_8414_C				chrMT_13135_G
chrMT_13477_G	chrMT_16255_G				chrMT_13477_G
chrMT_13626_C	chrMT_5987_C				chrMT_13626_C
chrMT_13708_G	chrMT_15883_G				chrMT_13708_G
chrMT_14323_G	chrMT_8964_C				chrMT_14323_G
chrMT_14364_G					chrMT_14364_G
chrMT_14384_G					chrMT_14384_G
chrMT_14476_G					chrMT_14476_G
chrMT_14560_G					chrMT_14560_G
chrMT_14569_G					chrMT_14569_G
chrMT_14668_C					chrMT_14668_C
chrMT_14766_C					chrMT_14766_C
chrMT_14861_G					chrMT_14861_G
chrMT_14869_G					chrMT_14869_G
chrMT_15043_G					chrMT_15043_G
chrMT_15110_G					chrMT_15110_G
chrMT_15119_G					chrMT_15119_G
chrMT_15148_G					chrMT_15148_G
chrMT_15175_C					chrMT_15175_C
chrMT_15217_G					chrMT_15217_G
chrMT_15223_C					chrMT_15223_C
chrMT_15263_C					chrMT_15263_C
chrMT_15301_G					chrMT_15301_G
chrMT_15314_G					chrMT_15314_G
chrMT_15381_C					chrMT_15381_C
chrMT_15402_C					chrMT_15402_C
chrMT_15508_C					chrMT_15508_C
chrMT_15793_C					chrMT_15793_C
chrMT_15806_G					chrMT_15806_G
chrMT_15849_C					chrMT_15849_C
chrMT_15904_C					chrMT_15904_C
chrMT_15927_G					chrMT_15927_G
chrMT_15928_G					chrMT_15928_G
chrMT_15930_G					chrMT_15930_G
chrMT_16145_G					chrMT_16145_G
chrMT_16391_G					chrMT_16391_G
					chrMT_16129_G
					chrMT_4086_C
					chrMT_9053_G
					chrMT_9548_G
					chrMT_13759_G
					chrMT_15734_G
					chrMT_4491_G
					chrMT_16261_C
					chrMT_16223_C
					chrMT_7849_C
					chrMT_16245_C
					chrMT_143_G
					chrMT_103_G
					chrMT_548_C
					chrMT_5783_G
					chrMT_8387_G
					chrMT_709_G
					chrMT_16355_C
					chrMT_1598_G
					chrMT_7269_G
					chrMT_16390_G
					chrMT_16185_C
					chrMT_16319_G
					chrMT_7598_G
					chrMT_16167_C
					chrMT_16192_C
					chrMT_16292_C
					chrMT_2766_C
					chrMT_16290_C
					chrMT_3483_G
					chrMT_8572_G
					chrMT_10211_C
					chrMT_7244_C
					chrMT_9729_C
					chrMT_8392_G
					chrMT_5987_C
					chrMT_5821_G
					chrMT_5417_G
					chrMT_5237_G
					chrMT_4140_C
					chrMT_3834_G
					chrMT_16327_C
					chrMT_16294_C
					chrMT_16266_C
					chrMT_16256_C
					chrMT_16255_G
					chrMT_16169_C
					chrMT_15883_G
					chrMT_15040_C
					chrMT_150_C
					chrMT_13194_G
					chrMT_12976_C
					chrMT_12549_C
					chrMT_11914_G
					chrMT_16360_C
					chrMT_12153_C
					chrMT_5263_C
					chrMT_207_G
					chrMT_2835_C
					chrMT_6179_G
					chrMT_11176_G
					chrMT_5060_C
					chrMT_16473_G
					chrMT_16184_C
					chrMT_16471_G
					chrMT_8155_G
					chrMT_194_C
					chrMT_16470_G
					chrMT_9296_C
					chrMT_280_C
					chrMT_8964_C
					chrMT_14016_G
					chrMT_617_G
					chrMT_8485_G
					chrMT_8290_G
					chrMT_15153_G
					chrMT_9133_G
					chrMT_9178_G
